# Supplementary material for: Transcriptome Changes Associated with Anaerobic Growth in Yersinia intermedia (ATCC29909)
Source: PLoS One. 2013 Oct 7;8(10):e76567. doi: 10.1371/journal.pone.0076567 (PMC3792023; doi:10.1371/journal.pone.0076567)
Supplement: Table S2 — Expression pattern of genes in Y. Intermedia in minimal medium supplemented with 0.1% glucose under aerobic conditions and anaerobic conditions. (DOC) [file pone.0076567.s003.doc]

FeatureID	Product	Name	logratio	LNN_V2	Yin29909_AerAvgsignal_log	Yin29909_AnaerAvgsignal_log	Locus Tag
AEH-0000002	Response regulators consisting of a CheY-like receiver domain and a winged-helix DNA-binding domain		-0.303	0.0355111	9.760140233	9.457372209	YintA_01000001
AEH-0000003	FOG: LysM repeat		-0.17	0.0211054	9.74605465	9.576086517	YintA_01000002
AEH-0000004	hypothetical protein		-0.013	0.0150953	9.605276402	9.591959064	YintA_01000003
AEH-0000005	hypothetical protein		0.018	0.0200029	9.859465854	9.877671116	YintA_01000004
AEH-0000006	hypothetical protein		-0.092	0.0241175	10.03677398	9.94495407	YintA_01000005
AEH-0000007	Glutamate decarboxylase and related PLP-dependent proteins		-2.093	1	12.79115244	10.69802979	YintA_01000006
AEH-0000008	Amino acid transporters		-2.04	1	12.18552084	10.14588962	YintA_01000007
AEH-0000009	Glutaminase		-1.753	1	12.700158	10.94731861	YintA_01000008
AEH-0000010	N-acyl-L-homoserine lactone synthetase	ypeI	0.432	0.2063079	11.42956562	11.86173125	YintA_01000009
AEH-0000011	Permeases of the drug/metabolite transporter (DMT) superfamily		-0.047	0.0312476	10.4337839	10.38651486	YintA_01000010
AEH-0000012	Transcriptional regulator		0.102	0.0410908	10.7484509	10.85038158	YintA_01000011
AEH-0000013	NhaP-type Na+/H+ and K+/H+ antiporters with a unique C-terminal domain		-0.086	0.0456089	11.66123177	11.57543006	YintA_01000012
AEH-0000014	hypothetical protein		0.362	0.0863791	10.03012295	10.39194814	YintA_01000013
AEH-0000015	Membrane protein involved in the export of O-antigen and teichoic acid		0.336	0.0682949	9.93544005	10.27174034	YintA_01000014
AEH-0000016	Periplasmic glucans biosynthesis protein		0.665	0.7070232	11.9627569	12.62790634	YintA_01000015
AEH-0000017	Membrane glycosyltransferase		0.613	0.6084266	11.32312174	11.93611041	YintA_01000016
AEH-0000018	Predicted periplasmic lipoprotein		-0.056	0.021086	9.92482554	9.8687874	YintA_01000017
AEH-0000019	Histone acetyltransferase HPA2 and related acetyltransferases		-0.413	0.1658231	12.32818108	11.91540468	YintA_01000018
AEH-0000020	hypothetical protein		-0.248	0.0427638	13.0037976	12.75612265	YintA_01000019
AEH-0000021	Dipeptide/tripeptide permease		-0.495	0.300997	12.17354715	11.67809902	YintA_01000020
AEH-0000022	Permeases of the major facilitator superfamily		-0.312	0.0771889	10.65494823	10.34320852	YintA_01000021
AEH-0000023	Predicted membrane protein		-0.05	0.0431966	11.28494641	11.23530644	YintA_01000022
AEH-0000024	Lauroyl/myristoyl acyltransferase		-0.256	0.0762278	11.7931853	11.53706025	YintA_01000023
AEH-0000025	Response regulator		-0.241	0.0391034	10.14234547	9.900921232	YintA_01000024
AEH-0000026	Signal transduction histidine kinase		-0.062	0.0275974	10.23899588	10.1766808	YintA_01000025
AEH-0000027	Fe-S-cluster-containing hydrogenase components 1		-0.551	0.4145773	11.1607409	10.60977062	YintA_01000026
AEH-0000028	hypothetical protein		-0.128	0.0321687	10.32343708	10.19502442	YintA_01000027
AEH-0000029	Anaerobic dehydrogenases, typically selenocysteine-containing		-0.092	0.0200417	9.838943252	9.746518657	YintA_01000028
AEH-0000030	hypothetical protein		-0.205	0.060535	11.93261681	11.72729748	YintA_01000029
AEH-0000031	Predicted sulfurtransferase	yceA	-0.3	0.0896485	12.09321562	11.79338528	YintA_01000030
AEH-0000032	Predicted permease		-0.52	0.3305529	12.466246	11.94637701	YintA_01000031
AEH-0000033	Glycine/D-amino acid oxidases (deaminating)	solA	0.081	0.045287	11.31559329	11.39679185	YintA_01000032
AEH-0000034	hypothetical protein		-0.658	0.6868309	10.98537019	10.32687658	YintA_01000033
AEH-0000035	hypothetical protein	dinI	-0.865	0.9790501	11.29348414	10.42879577	YintA_01000034
AEH-0000036	Dihydroorotase	pyrC	0.266	0.0525337	12.58830047	12.85467248	YintA_01000035
AEH-0000037	Uncharacterized conserved protein		-0.13	0.0493848	11.34594882	11.21546014	YintA_01000036
AEH-0000038	Ribonucleases G and E	rne	0.416	0.1318645	12.45400845	12.86993719	YintA_01000037
AEH-0000039	Pseudouridylate synthases, 23S RNA-specific	rluC	0.322	0.1042604	11.04612994	11.36785485	YintA_01000038
AEH-0000040	Nucleotide-binding protein implicated in inhibition of septum formation	yceF	0.127	0.0265508	9.957444465	10.08409439	YintA_01000039
AEH-0000041	Predicted metal-binding, possibly nucleic acid-binding protein	yceD	0.208	0.0095848	13.92393518	14.13170526	YintA_01000040
AEH-0000042	Ribosomal protein L32	rpmF	0.154	0.0111688	13.71903019	13.87320025	YintA_01000041
AEH-0000043	Fatty acid/phospholipid biosynthesis enzyme	plsX	0.271	0.0648007	12.28213965	12.55348197	YintA_01000042
AEH-0000044	3-oxoacyl-[acyl-carrier-protein] synthase III	fabH	0.202	0.0171897	13.48614959	13.68788769	YintA_01000043
AEH-0000045	(acyl-carrier-protein) S-malonyltransferase	fabD	0.565	0.382696	12.33873067	12.9033245	YintA_01000044
AEH-0000046	Dehydrogenases with different specificities (related to short-chain alcohol dehydrogenases)	fabG	0.273	0.0161469	13.73603525	14.00941247	YintA_01000045
AEH-0000047	Acyl carrier protein	acpP	0.102	0.0027186	14.54083056	14.64328425	YintA_01000046
AEH-0000048	3-oxoacyl-(acyl-carrier-protein) synthase	fabF	0.573	0.4305867	12.15364066	12.72614807	YintA_01000047
AEH-0000049	Branched-chain amino acid aminotransferase/4-amino-4-deoxychorismate lyase	pabC	0.131	0.0419248	10.63960023	10.77013058	YintA_01000048
AEH-0000050	Predicted periplasmic solute-binding protein	yceG	-0.017	0.0423054	11.73392649	11.71678995	YintA_01000049
AEH-0000051	Thymidylate kinase	tmk	0.16	0.0539127	11.46121782	11.62099717	YintA_01000050
AEH-0000052	ATPase involved in DNA replication	holB	0.277	0.0583262	10.1979456	10.4745263	YintA_01000051
AEH-0000053	Mg-dependent DNase	ycfH	0.226	0.0649605	11.76386493	11.99016692	YintA_01000052
AEH-0000054	Phosphotransferase system IIC components, glucose/maltose/N-acetylglucosamine-specific	ptsG	1.2	0.9998526	13.25894206	14.45921278	YintA_01000053
AEH-0000055	Shikimate 5-dehydrogenase		-0.068	0.0320637	10.45065501	10.38283714	YintA_01000054
AEH-0000056	Diadenosine tetraphosphate (Ap4A) hydrolase and other HIT family hydrolases	hinT	0.176	0.0263687	13.02772544	13.20399112	YintA_01000055
AEH-0000057	Predicted periplasmic lipoprotein	ycfL	-0.038	0.0134228	13.50910839	13.47085146	YintA_01000056
AEH-0000058	Collagen-binding surface adhesin SpaP (antigen I/II family)	ycfM	0.296	0.0704748	12.34540293	12.64173971	YintA_01000057
AEH-0000059	Predicted choline kinase involved in LPS biosynthesis	thiK	0.355	0.1219519	10.86302991	11.21807896	YintA_01000058
AEH-0000060	Beta-glucosidase-related glycosidases	nagZ	0.355	0.083339	12.58126875	12.93658242	YintA_01000059
AEH-0000061	Predicted esterase	ycfP	0.804	0.9482571	11.65107172	12.45500053	YintA_01000060
AEH-0000062	NADH dehydrogenase, FAD-containing subunit	ndh	-0.706	0.7795002	12.91010323	12.20410098	YintA_01000061
AEH-0000063	Predicted outer membrane lipoprotein	ycfJ	0.13	0.040498	10.56862064	10.69873332	YintA_01000062
AEH-0000064	Transcription-repair coupling factor (superfamily II helicase)	mfd	0.384	0.1530046	11.38353865	11.76789227	YintA_01000063
AEH-0000065	ABC-type transport system, involved in lipoprotein release, permease component	lolC	0.128	0.0496484	11.47194867	11.59970207	YintA_01000064
AEH-0000066	ABC-type antimicrobial peptide transport system, ATPase component	lolD	0.093	0.0463341	11.45985782	11.55250027	YintA_01000065
AEH-0000067	ABC-type transport system, involved in lipoprotein release, permease component	lolE	0.025	0.0407468	11.03242093	11.0572932	YintA_01000066
AEH-0000068	Transcriptional regulator/sugar kinase		0.253	0.0696445	11.91146249	12.16427432	YintA_01000067
AEH-0000069	NAD-dependent protein deacetylases, SIR2 family	cobB	0.342	0.1189804	11.23321586	11.57517894	YintA_01000068
AEH-0000070	Di- and tripeptidases	pepT	2.113	1	9.995087861	12.10817153	YintA_01000069
AEH-0000071	Uncharacterized conserved protein		0.214	0.0619578	10.99859904	11.21241979	YintA_01000070
AEH-0000072	Signal transduction histidine kinase	phoQ	-0.1	0.0323583	10.4033526	10.30304295	YintA_01000071
AEH-0000073	Response regulators consisting of a CheY-like receiver domain and a winged-helix DNA-binding domain	phoP	0.115	0.0447722	11.94781204	12.06307763	YintA_01000072
AEH-0000074	Outer membrane receptor proteins, mostly Fe transport		-0.243	0.051257	10.49997259	10.25708176	YintA_01000073
AEH-0000075	Adenylosuccinate lyase	purB	0.304	0.0868262	11.97646819	12.28085245	YintA_01000074
AEH-0000076	Uncharacterized protein involved in purine metabolism	hflD	0.212	0.0591659	11.91280305	12.124509	YintA_01000075
AEH-0000077	Predicted tRNA(5-methylaminomethyl-2-thiouridylate) methyltransferase, contains the PP-loop ATPase domain	mnmA	0.179	0.0390527	12.55070619	12.72932872	YintA_01000076
AEH-0000078	NTP pyrophosphohydrolases including oxidative damage repair enzymes	nudJ	-0.323	0.0979202	12.22897313	11.90603608	YintA_01000077
AEH-0000079	16S rRNA uridine-516 pseudouridylate synthase and related pseudouridylate synthases	rluE	-0.334	0.0997112	12.36585958	12.03149408	YintA_01000078
AEH-0000080	Isocitrate dehydrogenases	icd	-1.296	0.9999881	14.31996366	13.02382777	YintA_01000079
AEH-0000081	Glycosyltransferases involved in cell wall biogenesis		0.58	0.2398921	13.21601479	13.79573412	YintA_01000080
AEH-0000082	Lipid A core - O-antigen ligase and related enzymes		0.298	0.0905227	11.72176118	12.02025426	YintA_01000081
AEH-0000083	Signal transduction histidine kinase		0.141	0.0497223	11.08371887	11.22500893	YintA_01000082
AEH-0000084	Uncharacterized protein conserved in bacteria		0.699	0.7316971	9.839736248	10.53854996	YintA_01000083
AEH-0000085	Methyl-accepting chemotaxis protein		1.933	1	10.09190832	12.02472087	YintA_01000084
AEH-0000086	Uncharacterized conserved protein		-0.508	0.3050003	12.45605544	11.94850503	YintA_01000085
AEH-0000087	Nucleotidyltransferase/DNA polymerase involved in DNA repair		-0.599	0.552908	11.27533012	10.67588391	YintA_01000086
AEH-0000088	SOS-response transcriptional repressors (RecA-mediated autopeptidases)		-0.918	0.9906219	11.13435835	10.21649994	YintA_01000087
AEH-0000089	O-acetylhomoserine sulfhydrylase		0.022	0.0115609	13.59363365	13.61513658	YintA_01000088
AEH-0000090	Predicted nucleoside-diphosphate-sugar epimerases	ytfG	-0.08	0.0431614	11.10606411	11.02612836	YintA_01000089
AEH-0000091	Predicted transcriptional regulators	ytfH	-0.106	0.043612	10.99642993	10.89003139	YintA_01000090
AEH-0000092	Uncharacterized protein conserved in bacteria		-0.11	0.0320427	10.36639513	10.25657768	YintA_01000091
AEH-0000093	hypothetical protein		-0.105	0.0201773	9.828583913	9.723264953	YintA_01000092
AEH-0000094	Permeases of the drug/metabolite transporter (DMT) superfamily		-0.396	0.1354815	10.80848135	10.41227225	YintA_01000093
AEH-0000095	AraC-type DNA-binding domain-containing proteins		-0.063	0.0383825	10.80657706	10.74361102	YintA_01000094
AEH-0000096	Uncharacterized protein conserved in bacteria		-0.445	0.1987974	10.98814272	10.54354207	YintA_01000095
AEH-0000097	hypothetical protein		-0.486	0.2383681	10.74816342	10.26197189	YintA_01000096
AEH-0000098	FOG: PAS/PAC domain		-0.2	0.0506364	10.76475294	10.56467999	YintA_01000097
AEH-0000099	Serine/threonine protein kinase involved in cell cycle control		0.191	0.0437094	12.42950502	12.62005731	YintA_01000098
AEH-0000100	ABC-type multidrug transport system, ATPase and permease components		-0.499	0.2837901	10.98312279	10.48443255	YintA_01000099
AEH-0000101	Histone acetyltransferase HPA2 and related acetyltransferases		-0.145	0.0491518	11.12852108	10.98333748	YintA_01000100
AEH-0000102	Amino acid transporters		-0.44	0.2186475	11.7770332	11.33665687	YintA_01000101
AEH-0000103	hypothetical protein		0.439	0.142692	9.967272538	10.40629075	YintA_01000102
AEH-0000104	AraC-type DNA-binding domain-containing proteins		0.076	0.045116	11.37589026	11.45201334	YintA_01000103
AEH-0000105	hypothetical protein		0.448	0.2177575	10.79135274	11.23896074	YintA_01000104
AEH-0000106	Outer membrane receptor proteins, mostly Fe transport		0.096	0.0461117	11.24171547	11.3381036	YintA_01000105
AEH-0000107	Predicted membrane protein	yebN	-0.619	0.6076238	11.27373862	10.6544596	YintA_01000106
AEH-0000108	Predicted membrane protein	yobD	0.197	0.0410158	10.21970341	10.41635991	YintA_01000107
AEH-0000109	Phosphotransferase system, mannose/fructose/N-acetylgalactosamine-specific component IID	manZ	1.162	0.9998965	12.16739476	13.32912991	YintA_01000108
AEH-0000110	Phosphotransferase system, mannose/fructose/N-acetylgalactosamine-specific component IIC	manY	0.778	0.261575	14.58482677	15.36291602	YintA_01000109
AEH-0000111	Phosphotransferase system, mannose/fructose/N-acetylgalactosamine-specific component IIB	manX	1.025	0.9887089	13.76786693	14.79240937	YintA_01000110
AEH-0000112	Hemolysins and related proteins containing CBS domains		-0.299	0.0938708	11.51145054	11.21283311	YintA_01000111
AEH-0000113	L-serine deaminase	sdaA	-0.396	0.1215948	10.59809311	10.20183179	YintA_01000112
AEH-0000114	NTP pyrophosphohydrolases including oxidative damage repair enzymes	yeaB	-0.141	0.0320781	10.2836815	10.14280224	YintA_01000113
AEH-0000115	Anthranilate/para-aminobenzoate synthases component I	pabB	0.191	0.0589393	11.58693518	11.77834107	YintA_01000114
AEH-0000116	Uncharacterized protein conserved in bacteria	yoaH	-0.109	0.0223262	9.926104221	9.817029099	YintA_01000115
AEH-0000117	Formate-dependent phosphoribosylglycinamide formyltransferase (GAR transformylase)	purT	0.527	0.3450516	11.95369708	12.48059383	YintA_01000116
AEH-0000118	Superfamily II DNA and RNA helicases	dbpA	0.576	0.5063178	11.05175229	11.62783676	YintA_01000117
AEH-0000119	Uncharacterized protein conserved in bacteria		-0.049	0.0431605	11.74091129	11.69218249	YintA_01000118
AEH-0000120	Uncharacterized protein conserved in bacteria		-0.555	0.4521302	11.69684346	11.14156418	YintA_01000119
AEH-0000121	hypothetical protein		-0.597	0.4754231	10.68847045	10.09140554	YintA_01000120
AEH-0000122	Protease II	ptrB	0.234	0.0674988	11.71930263	11.95296216	YintA_01000121
AEH-0000123	DNA polymerase III, epsilon subunit and related 3'-5' exonucleases		-0.182	0.0361215	10.30200217	10.12029448	YintA_01000122
AEH-0000124	Predicted hydrolases or acyltransferases (alpha/beta hydrolase superfamily)	pip	0.035	0.038197	10.80759492	10.84277827	YintA_01000123
AEH-0000125	hypothetical protein	holE	0.28	0.0788138	10.78888843	11.06886769	YintA_01000124
AEH-0000126	Ferritin-like protein	ftn	-1.138	0.9998808	11.49109478	10.35339262	YintA_01000125
AEH-0000127	Uncharacterized protein, homolog of Cu resistance protein CopC		-0.962	0.9963246	11.62639404	10.66469365	YintA_01000126
AEH-0000128	Putative copper export protein		-0.472	0.2387746	10.99088745	10.51868233	YintA_01000127
AEH-0000129	hypothetical protein	yebY	0.037	0.0387594	10.84340174	10.88008381	YintA_01000128
AEH-0000130	Integrase		-0.384	0.0850861	10.19639653	9.812571978	YintA_01000129
AEH-0000131	Small-conductance mechanosensitive channel		0.393	0.1537063	10.85628666	11.24883722	YintA_01000130
AEH-0000132	16S rRNA uridine-516 pseudouridylate synthase and related pseudouridylate synthases		0.594	0.5574537	11.2396671	11.83379977	YintA_01000131
AEH-0000133	Transcriptional regulator		0.15	0.0363835	10.28315348	10.43329574	YintA_01000132
AEH-0000134	Permeases of the drug/metabolite transporter (DMT) superfamily		-0.17	0.0525357	11.13163456	10.9620736	YintA_01000133
AEH-0000135	Permeases of the drug/metabolite transporter (DMT) superfamily		-0.238	0.0456986	10.35633966	10.11788142	YintA_01000134
AEH-0000136	hypothetical protein		-0.088	0.0252414	12.96823588	12.88070506	YintA_01000135
AEH-0000137	Glutathione S-transferase		0.113	0.0476963	11.60798905	11.72102875	YintA_01000136
AEH-0000138	Acetyltransferases, including N-acetylases of ribosomal proteins		-0.25	0.0614714	12.45214873	12.20201893	YintA_01000137
AEH-0000139	hypothetical protein		-0.267	0.0793818	11.38089277	11.11424954	YintA_01000138
AEH-0000140	Uncharacterized protein conserved in bacteria		0.243	0.0491877	12.5395166	12.78238148	YintA_01000140
AEH-0000141	hypothetical protein		-0.461	0.2303653	11.11326874	10.65221639	YintA_01000141
AEH-0000142	FOG: PAS/PAC domain		0.013	0.0416756	11.80482453	11.81791142	YintA_01000142
AEH-0000143	Permeases of the major facilitator superfamily		-0.304	0.0593416	10.31448057	10.01096682	YintA_01000143
AEH-0000144	Transcriptional regulator		0.037	0.023001	9.992803901	10.02973386	YintA_01000144
AEH-0000145	Paraquat-inducible protein B	yebT	0.069	0.037929	10.69423043	10.7636604	YintA_01000145
AEH-0000146	Uncharacterized paraquat-inducible protein A	yebS	-0.075	0.0401022	10.88608034	10.81106901	YintA_01000146
AEH-0000148	GAF domain-containing protein	yebR	0.169	0.0091943	13.87890209	14.04745743	YintA_01000148
AEH-0000149	Activator of osmoprotectant transporter ProP	proQ	0.654	0.5736194	12.62100554	13.27499496	YintA_01000149
AEH-0000150	Periplasmic protease	prc	0.476	0.1931435	12.49042786	12.96603567	YintA_01000150
AEH-0000151	Zn-dependent protease with chaperone function	htpX	-0.234	0.0673404	11.24196819	11.00813888	YintA_01000151
AEH-0000152	Permeases of the major facilitator superfamily		-0.119	0.0355831	10.50376853	10.38483168	YintA_01000152
AEH-0000153	Periplasmic component of the Tol biopolymer transport system	ogl	0.15	0.0486937	10.90091365	11.05073262	YintA_01000153
AEH-0000154	Transcriptional regulator	kdgR	0.254	0.0280233	13.22909346	13.48286704	YintA_01000154
AEH-0000155	Negative regulator of beta-lactamase expression		0.013	0.0267671	10.20583217	10.21923125	YintA_01000155
AEH-0000156	Predicted Na+/dicarboxylate symporter	ydjN	0.013	0.0123237	13.54418023	13.55738564	YintA_01000156
AEH-0000157	Predicted membrane-bound metal-dependent hydrolases	ydjM	-0.261	0.0460639	10.2446301	9.983837451	YintA_01000157
AEH-0000158	hypothetical protein		-0.104	0.0133758	9.463753085	9.359945513	YintA_01000158
AEH-0000159	ABC-type sugar transport system, periplasmic component		0.007	0.0307003	10.41055093	10.41732392	YintA_01000159
AEH-0000160	ABC-type sugar transport systems, ATPase components		0.109	0.0333937	10.32117968	10.43024974	YintA_01000160
AEH-0000161	ABC-type sugar transport system, permease component		0.08	0.0166463	9.594751772	9.674684444	YintA_01000161
AEH-0000162	ABC-type sugar transport systems, permease components		0.019	0.0106162	9.296442593	9.315743799	YintA_01000162
AEH-0000163	hypothetical protein	kdgC	-0.203	0.0221916	9.703536932	9.500292991	YintA_01000163
AEH-0000164	Dehydrogenases with different specificities (related to short-chain alcohol dehydrogenases)	kduD	-0.156	0.0477428	10.94443652	10.78889014	YintA_01000164
AEH-0000165	5-keto 4-deoxyuronate isomerase	kduI	-0.355	0.1174113	11.07141483	10.71592493	YintA_01000165
AEH-0000166	Uncharacterized conserved protein, contains double-stranded beta-helix domain		0.141	0.0365517	10.33449731	10.47509649	YintA_01000167
AEH-0000167	Predicted phosphatase/phosphohexomutase		-0.095	0.0373416	12.4084551	12.31358535	YintA_01000168
AEH-0000168	ABC-type sugar transport systems, permease components	yniB	0.02	0.0408917	11.05606452	11.07654389	YintA_01000169
AEH-0000169	Transcriptional regulator		-0.114	0.0291796	10.22699867	10.11253763	YintA_01000170
AEH-0000170	Acetyl-CoA hydrolase		0.035	0.0218968	9.939956005	9.974675219	YintA_01000171
AEH-0000171	Enoyl-CoA hydratase/carnithine racemase		0.285	0.0845491	10.95485415	11.24012471	YintA_01000172
AEH-0000172	Putative periplasmic protein kinase ArgK and related GTPases of G3E family		-0.047	0.0184932	9.794713217	9.747788222	YintA_01000173
AEH-0000173	Methylmalonyl-CoA mutase, N-terminal domain/subunit		-0.112	0.0202596	9.821916946	9.7094304	YintA_01000174
AEH-0000174	Fructosamine-3-kinase	yniA	-0.368	0.1370448	11.88362164	11.51581586	YintA_01000175
AEH-0000175	ABC-type Mn2+/Zn2+ transport systems, permease components	yfeD	-0.981	0.9972629	12.56047503	11.57906145	YintA_01000176
AEH-0000176	ABC-type Mn2+/Zn2+ transport systems, permease components	yfeC	-1.041	0.9991887	12.32973889	11.28833274	YintA_01000177
AEH-0000177	ABC-type Mn/Zn transport systems, ATPase component	yfeB	-1.329	0.9999985	12.94699424	11.61807296	YintA_01000178
AEH-0000178	ABC-type metal ion transport system, periplasmic component/surface adhesin	yfeA	-2.598	1	13.76041478	11.16256247	YintA_01000179
AEH-0000179	Soluble lytic murein transglycosylase and related regulatory proteins (some contain LysM/invasin domains)		0.612	0.5398377	12.14732585	12.75973941	YintA_01000180
AEH-0000180	Multiple antibiotic transporter	marC	-0.228	0.0441308	12.84294334	12.61456939	YintA_01000181
AEH-0000181	hypothetical protein		1.012	0.998574	10.67539681	11.68757676	YintA_01000182
AEH-0000182	RecA/RadA recombinase		0.791	0.9278173	10.16899471	10.96006016	YintA_01000183
AEH-0000183	Putative L-xylulose-5-phosphate 3-epimerase		-0.392	0.1239101	10.68026101	10.28823463	YintA_01000184
AEH-0000184	3-hexulose-6-phosphate synthase and related proteins		-0.289	0.0447686	10.05828265	9.76901535	YintA_01000185
AEH-0000185	Sugar (pentulose and hexulose) kinases		-0.177	0.0199813	9.679241484	9.502287292	YintA_01000186
AEH-0000186	Malate/L-lactate dehydrogenases		-0.176	0.0346275	10.2659338	10.08947042	YintA_01000187
AEH-0000187	Gluconolactonase		-0.172	0.0318716	10.17581519	10.00361246	YintA_01000188
AEH-0000188	ABC-type sugar transport system, periplasmic component		-0.11	0.0377463	10.63547203	10.52511947	YintA_01000189
AEH-0000189	Ribose/xylose/arabinose/galactoside ABC-type transport systems, permease components		-0.095	0.0230978	9.984224615	9.889376255	YintA_01000190
AEH-0000190	ABC-type sugar transport system, ATPase component		-0.23	0.0462014	10.41792352	10.18775691	YintA_01000191
AEH-0000191	Transcriptional regulator		0.076	0.044412	11.6966957	11.77293752	YintA_01000192
AEH-0000192	Uncharacterized membrane protein, possible Na+ channel or pump		-0.107	0.040613	10.80117759	10.69415155	YintA_01000193
AEH-0000193	Threonyl-tRNA synthetase	thrS	0.371	0.0193655	13.95675235	14.32758701	YintA_01000195
AEH-0000194	Translation initiation factor 3 (IF-3)	infC	-0.001	0.0014066	14.87948206	14.87881884	YintA_01000196
AEH-0000195	Ribosomal protein L35	rpmI	0.247	0.0115166	13.89320279	14.14019331	YintA_01000197
AEH-0000196	Ribosomal protein L20	rplT	0.267	0.0213229	13.5078933	13.7749074	YintA_01000198
AEH-0000197	Phenylalanyl-tRNA synthetase alpha subunit	pheS	0.246	0.0162661	13.64892433	13.89500315	YintA_01000199
AEH-0000198	Phenylalanyl-tRNA synthetase beta subunit	pheT	0.46	0.0825439	13.34020465	13.80033693	YintA_01000200
AEH-0000199	Bacterial nucleoid DNA-binding protein	ihfA	0.332	0.1112158	11.08687628	11.41915332	YintA_01000201
AEH-0000200	hypothetical protein		-0.189	0.0215075	9.714312048	9.52512343	YintA_01000203
AEH-0000201	ABC-type cobalamin transport system, permease component	btuC	-0.118	0.0406359	12.33693479	12.2189893	YintA_01000204
AEH-0000202	Glutathione peroxidase	btuE	-0.564	0.391894	12.83336521	12.26944949	YintA_01000205
AEH-0000203	ABC-type cobalamin transport system, ATPase component	btuD	-0.017	0.0398085	10.98033366	10.9637741	YintA_01000206
AEH-0000204	Predicted pyridoxal phosphate-dependent enzyme apparently involved in regulation of cell wall biogenesis	arnB	-0.61	0.6014291	11.66853327	11.05819076	YintA_01000207
AEH-0000205	Glycosyltransferases involved in cell wall biogenesis	arnC	-0.392	0.1391892	10.93650232	10.54464106	YintA_01000208
AEH-0000206	Nucleoside-diphosphate-sugar epimerases	arnA	-0.392	0.159044	11.47411385	11.08201298	YintA_01000209
AEH-0000207	Predicted xylanase/chitin deacetylase	yfbH	-0.341	0.1076671	11.0500441	10.70858481	YintA_01000210
AEH-0000208	4-amino-4-deoxy-L-arabinose transferase and related glycosyltransferases of PMT family	arnT	-0.474	0.2700696	11.54579302	11.07213882	YintA_01000211
AEH-0000209	Permeases of the drug/metabolite transporter (DMT) superfamily		-0.246	0.0382637	10.09451428	9.84819407	YintA_01000212
AEH-0000210	Cell wall-associated hydrolases (invasion-associated proteins)	nlpC	-0.248	0.0733098	11.83538686	11.58694471	YintA_01000213
AEH-0000211	Lipoate-protein ligase A	lplA	0.004	0.030492	12.57082171	12.57507301	YintA_01000214
AEH-0000212	Uncharacterized conserved protein		-0.038	0.0394296	12.0869821	12.04904906	YintA_01000215
AEH-0000213	ABC-type hemin transport system, periplasmic component		-0.315	0.0822537	10.74195421	10.42675737	YintA_01000216
AEH-0000214	Putative heme degradation protein		-0.416	0.1195298	10.36916846	9.952836822	YintA_01000217
AEH-0000215	Outer membrane receptor proteins, mostly Fe transport		-0.315	0.0683437	10.42939649	10.1143575	YintA_01000218
AEH-0000216	Hemin uptake protein		-0.448	0.126378	10.15545787	9.706961663	YintA_01000219
AEH-0000217	3-deoxy-D-arabino-heptulosonate 7-phosphate (DAHP) synthase	aroH	0.192	0.0478717	12.27312868	12.46521306	YintA_01000220
AEH-0000218	Uncharacterized protein conserved in bacteria	ydiA	0.331	0.085012	10.31281971	10.64389717	YintA_01000221
AEH-0000219	Phosphoenolpyruvate synthase/pyruvate phosphate dikinase	pps	0.012	0.042928	11.45674487	11.46854066	YintA_01000222
AEH-0000220	Predicted permease	ydiK	0.308	0.0948323	10.93485864	11.2429721	YintA_01000223
AEH-0000221	FAD/FMN-containing dehydrogenases	ydiJ	0.789	0.9090478	12.36060632	13.14998207	YintA_01000224
AEH-0000222	Uncharacterized protein, possibly involved in aromatic compounds catabolism	ydiI	0.605	0.4414739	12.5849353	13.18985772	YintA_01000225
AEH-0000223	Uncharacterized conserved protein	sufA	-1.495	1	12.84213993	11.34719466	YintA_01000226
AEH-0000224	ABC-type transport system involved in Fe-S cluster assembly, permease component	sufB	-1.274	0.9999951	11.93479285	10.66053056	YintA_01000227
AEH-0000225	ABC-type transport system involved in Fe-S cluster assembly, ATPase component	sufC	-1.392	0.9999995	13.73211111	12.33985744	YintA_01000228
AEH-0000226	ABC-type transport system involved in Fe-S cluster assembly, permease component		-1.126	0.9998528	12.47456493	11.34868865	YintA_01000229
AEH-0000228	Glucose-6-phosphate 1-dehydrogenase	zwf	-0.345	0.0617898	13.22863176	12.88367356	YintA_01000230
AEH-0000229	Transcriptional regulators	yebK	0.589	0.5227169	10.65917854	11.24842412	YintA_01000231
AEH-0000230	Pyruvate kinase	pykA	1.174	0.9999084	12.34098437	13.51487955	YintA_01000232
AEH-0000231	Lauroyl/myristoyl acyltransferase	lpxM	0.224	0.058006	12.09511317	12.31890803	YintA_01000233
AEH-0000232	Membrane proteins related to metalloendopeptidases	yebA	0.268	0.0670211	12.18564191	12.45386925	YintA_01000234
AEH-0000233	ABC-type Zn2+ transport system, periplasmic component/surface adhesin	znuA	-0.045	0.0425452	11.20820776	11.16299705	YintA_01000235
AEH-0000234	ABC-type Mn/Zn transport systems, ATPase component	znuC	0.105	0.0340075	10.36485672	10.46973858	YintA_01000236
AEH-0000235	ABC-type Mn2+/Zn2+ transport systems, permease components	znuB	-0.142	0.0503574	11.82396569	11.68232767	YintA_01000237
AEH-0000236	Dipeptide/tripeptide permease		-0.196	0.029991	10.02512368	9.829374962	YintA_01000238
AEH-0000237	Holliday junction resolvasome, helicase subunit	ruvB	-0.046	0.0436465	11.58692446	11.54071233	YintA_01000239
AEH-0000238	Holliday junction resolvasome, DNA-binding subunit	ruvA	0.155	0.0526987	11.58812127	11.74270172	YintA_01000240
AEH-0000239	Holliday junction resolvasome, endonuclease subunit	ruvC	0.403	0.1715216	11.14235847	11.54555782	YintA_01000241
AEH-0000240	Uncharacterized conserved protein	yebC	0.496	0.0712665	13.67483067	14.17034536	YintA_01000242
AEH-0000241	NTP pyrophosphohydrolases including oxidative damage repair enzymes	nudB	0.529	0.1420266	13.33587196	13.86527097	YintA_01000243
AEH-0000242	Aspartyl-tRNA synthetase	aspS	0.455	0.0999145	13.1284338	13.58340597	YintA_01000244
AEH-0000243	Amidases related to nicotinamidase		0.055	0.043873	11.33972618	11.39443983	YintA_01000245
AEH-0000244	Uncharacterized conserved protein		0.182	0.0546836	10.96026557	11.14221802	YintA_01000246
AEH-0000245	Uncharacterized relative of glutathione S-transferase, MAPEG superfamily	yecN	0.081	0.0437436	11.81937021	11.90059828	YintA_01000247
AEH-0000246	SAM-dependent methyltransferases	cmoA	0.515	0.3534647	11.13072365	11.64545284	YintA_01000248
AEH-0000247	SAM-dependent methyltransferases	cmoB	0.204	0.0622714	11.35534087	11.55944073	YintA_01000249
AEH-0000248	Uncharacterized protein involved in copper resistance	cutC	-0.666	0.7402168	11.47824302	10.81265651	YintA_01000250
AEH-0000249	Uncharacterized protein conserved in bacteria	yecM	0.021	0.0315707	10.44348139	10.46407327	YintA_01000251
AEH-0000250	Arginyl-tRNA synthetase	argS	0.395	0.0942468	12.7422752	13.13750333	YintA_01000252
AEH-0000251	Large exoproteins involved in heme utilization or adhesion		-0.238	0.0514461	10.53652229	10.29839459	YintA_01000253
AEH-0000252	Large exoproteins involved in heme utilization or adhesion		-0.404	0.1293737	10.62644412	10.22292374	YintA_01000254
AEH-0000253	hypothetical protein		-0.196	0.0083281	8.983541525	8.787282794	YintA_01000255
AEH-0000254	Uncharacterized membrane protein, putative virulence factor	yceN	-0.057	0.0426855	11.17460749	11.11790968	YintA_01000256
AEH-0000255	Predicted dehydrogenases and related proteins		0.066	0.032596	12.49653199	12.56265992	YintA_01000257
AEH-0000256	Uncharacterized protein conserved in bacteria		0.226	0.0610376	11.98444529	12.21069273	YintA_01000258
AEH-0000257	Acetyltransferases, including N-acetylases of ribosomal proteins	rimJ	-0.049	0.0270738	12.80095264	12.75168266	YintA_01000259
AEH-0000258	Permeases of the major facilitator superfamily	mdtH	-0.158	0.03031	10.16104252	10.00345318	YintA_01000260
AEH-0000259	Molecular chaperone	yceB	0.397	0.1608085	11.64437356	12.04152737	YintA_01000261
AEH-0000260	Uncharacterized component of anaerobic dehydrogenases	ycdY	0.023	0.0379261	12.14133714	12.16399216	YintA_01000262
AEH-0000261	Histidinol phosphatase and related hydrolases of the PHP family	ycdX	0.027	0.031678	12.50830016	12.5356094	YintA_01000263
AEH-0000262	Phosphoglycerate dehydrogenase and related dehydrogenases		0.439	0.2163075	11.20619091	11.64488454	YintA_01000264
AEH-0000263	Glycerophosphoryl diester phosphodiesterase		-0.044	0.0119949	9.412472482	9.368205944	YintA_01000265
AEH-0000264	FOG: GGDEF domain		-0.213	0.0435437	10.42156238	10.20822709	YintA_01000266
AEH-0000265	Sulfate permease and related transporters (MFS superfamily)		1.052	0.9991221	12.00698826	13.05943394	YintA_01000267
AEH-0000266	3-deoxy-D-manno-octulosonic acid (KDO) 8-phosphate synthase	kdsA	0.472	0.2171826	12.2203989	12.69231357	YintA_01000268
AEH-0000267	Uncharacterized conserved protein	ychA	0.256	0.0543381	12.46774236	12.72337147	YintA_01000269
AEH-0000268	Uncharacterized protein conserved in bacteria		0.805	0.9495769	10.5756079	11.380169	YintA_01000270
AEH-0000269	Methylase of polypeptide chain release factors	prmC	0.343	0.1185289	11.1046481	11.44770625	YintA_01000271
AEH-0000270	Protein chain release factor A	prfA	0.635	0.6301502	11.93569768	12.57091124	YintA_01000272
AEH-0000271	Glutamyl-tRNA reductase	hemA	0.648	0.6844375	10.62024092	11.26817689	YintA_01000273
AEH-0000272	Outer membrane lipoprotein involved in outer membrane biogenesis	lolB	0.353	0.0561363	13.03876868	13.39221102	YintA_01000274
AEH-0000273	4-diphosphocytidyl-2C-methyl-D-erythritol 2-phosphate synthase	ispE	0.351	0.0721639	12.73723944	13.08782681	YintA_01000275
AEH-0000274	Phosphoribosylpyrophosphate synthetase	prsA	0.466	0.1221977	13.00347002	13.4695211	YintA_01000276
AEH-0000275	hypothetical protein		-0.516	0.3181434	12.5150988	11.99869957	YintA_01000277
AEH-0000276	Peptidyl-tRNA hydrolase	pth	0.018	0.0430091	11.48342372	11.50152103	YintA_01000278
AEH-0000277	hypothetical protein		0.538	0.3426985	10.2545309	10.7923354	YintA_01000279
AEH-0000278	Predicted GTPase, probable translation factor	ychF	0.597	0.511696	12.03969137	12.63672136	YintA_01000280
AEH-0000279	hypothetical protein		-0.236	0.0487331	10.46327595	10.22713001	YintA_01000281
AEH-0000280	Membrane proteins related to metalloendopeptidases		-0.182	0.0544177	11.11653142	10.93403388	YintA_01000282
AEH-0000281	Ribose 5-phosphate isomerase RpiB		0.141	0.0384481	10.41741009	10.55819948	YintA_01000283
AEH-0000282	Ribose/xylose/arabinose/galactoside ABC-type transport systems, permease components		-0.239	0.0315985	9.92066778	9.681834353	YintA_01000284
AEH-0000283	ABC-type sugar transport system, ATPase component		-0.215	0.0229074	9.696560079	9.481377885	YintA_01000285
AEH-0000284	ABC-type sugar transport system, periplasmic component		-0.324	0.0822187	10.65592477	10.33227091	YintA_01000286
AEH-0000285	Uncharacterized protein conserved in bacteria		-0.101	0.0368735	10.62024528	10.51913282	YintA_01000287
AEH-0000286	Cytosine deaminase and related metal-dependent hydrolases		0.113	0.0444332	10.90204069	11.01541737	YintA_01000288
AEH-0000287	Transcriptional regulators	hutC	-0.028	0.0380746	10.84179545	10.81405624	YintA_01000289
AEH-0000288	Imidazolonepropionase and related amidohydrolases	hutI	-0.277	0.0787	11.10906838	10.83194628	YintA_01000290
AEH-0000289	N-formylglutamate amidohydrolase	hutG	-0.272	0.0690621	10.82237194	10.55071219	YintA_01000291
AEH-0000290	Outer membrane protein (porin)		0.706	0.8015658	11.97855288	12.68482909	YintA_01000292
AEH-0000291	Succinylglutamate desuccinylase	astE	-0.157	0.0336612	10.29682828	10.13962964	YintA_01000293
AEH-0000292	Succinylarginine dihydrolase	astB	-0.205	0.0481584	10.63577902	10.43114715	YintA_01000294
AEH-0000293	NAD-dependent aldehyde dehydrogenases	astD	-0.373	0.0924515	10.3944333	10.02152823	YintA_01000295
AEH-0000294	Arginine/ornithine N-succinyltransferase beta subunit	astA	-0.478	0.2405869	10.90366477	10.42565159	YintA_01000296
AEH-0000295	Ornithine/acetylornithine aminotransferase	astC	-0.69	0.7834848	11.22747298	10.53738151	YintA_01000297
AEH-0000296	Transcriptional regulators containing a DNA-binding HTH domain and an aminotransferase domain (MocR family) and their eukaryotic orthologs	ydcR	0.047	0.0246733	10.06081247	10.10826468	YintA_01000298
AEH-0000297	Cytochrome bd-type quinol oxidase, subunit 1		-0.358	0.0809085	10.33608055	9.978555472	YintA_01000299
AEH-0000298	Cytochrome bd-type quinol oxidase, subunit 2		-0.265	0.0509021	10.35486923	10.09026835	YintA_01000300
AEH-0000299	Signal transduction histidine kinase, nitrate/nitrite-specific	narX	0.04	0.0417356	11.08818444	11.12822852	YintA_01000301
AEH-0000300	Transcriptional regulator		0.019	0.026587	10.19223516	10.2107892	YintA_01000302
AEH-0000301	Arabinose efflux permease		-0.379	0.1103392	10.61022409	10.23076081	YintA_01000303
AEH-0000302	Siderophore-interacting protein		-1.4	0.9999997	11.12803081	9.727570902	YintA_01000304
AEH-0000303	Ca2+/H+ antiporter	chaA	-0.361	0.1275587	12.08446681	11.72306906	YintA_01000305
AEH-0000304	Phosphate starvation-inducible protein PhoH, predicted ATPase	phoH	-0.654	0.6364693	10.69717128	10.04331754	YintA_01000306
AEH-0000305	Acetyltransferases, including N-acetylases of ribosomal proteins		-0.017	0.0426863	11.65463241	11.63766107	YintA_01000307
AEH-0000306	hypothetical protein	hmsS	-0.482	0.2865628	11.8837108	11.40124726	YintA_01000308
AEH-0000307	Glycosyltransferases, probably involved in cell wall biogenesis	hmsR	-0.376	0.1210708	12.51597917	12.14013828	YintA_01000309
AEH-0000308	Predicted xylanase/chitin deacetylase	hmsF	-0.664	0.5997959	13.29204736	12.62851886	YintA_01000310
AEH-0000309	FOG: TPR repeat	hmsH	-0.536	0.2839451	13.08545977	12.5498234	YintA_01000311
AEH-0000310	Xaa-Pro aminopeptidase		-1.781	1	13.256745	11.47567145	YintA_01000312
AEH-0000311	Predicted metal-dependent hydrolases related to alanyl-tRNA synthetase HxxxH domain		-4.421	1	14.9817052	10.5603275	YintA_01000313
AEH-0000312	Transcriptional regulator		-0.114	0.0366463	10.56885841	10.45467031	YintA_01000314
AEH-0000313	SAM-dependent methyltransferases		-0.162	0.0530674	11.8587926	11.69649565	YintA_01000315
AEH-0000314	Cytochrome c553		-0.222	0.0334101	10.04587611	9.823695646	YintA_01000316
AEH-0000315	Thiol-disulfide isomerase and thioredoxins		-0.613	0.5993698	11.40029269	10.78704819	YintA_01000317
AEH-0000316	ABC-type antimicrobial peptide transport system, ATPase component		-0.845	0.9743969	12.06944913	11.2243172	YintA_01000318
AEH-0000317	ABC-type antimicrobial peptide transport system, permease component		-0.616	0.6110349	11.47448195	10.8583858	YintA_01000319
AEH-0000318	ABC-type antimicrobial peptide transport system, permease component		-0.451	0.1608985	10.46157986	10.01023409	YintA_01000320
AEH-0000319	Predicted membrane protein		-0.79	0.9315374	11.09166957	10.30135395	YintA_01000321
AEH-0000320	Uncharacterized protein probably involved in high-affinity Fe2+ transport		-0.823	0.9437846	10.64991117	9.827368721	YintA_01000322
AEH-0000321	High-affinity Fe2+/Pb2+ permease		-0.658	0.6363832	10.61859855	9.960228896	YintA_01000323
AEH-0000322	Aconitase A		-0.163	0.0186464	9.65021311	9.487337004	YintA_01000324
AEH-0000323	Phosphotransferase system cellobiose-specific component IIA		-0.092	0.0125484	9.423751416	9.33164308	YintA_01000325
AEH-0000324	Beta-glucosidase/6-phospho-beta-glucosidase/beta- galactosidase		-0.022	0.0200917	9.88272394	9.860688717	YintA_01000326
AEH-0000325	Phosphotransferase system cellobiose-specific component IIC		-0.065	0.0418849	11.05845902	10.99365032	YintA_01000327
AEH-0000326	Phosphotransferase system cellobiose-specific component IIB		0.094	0.0365641	10.5324244	10.62594548	YintA_01000328
AEH-0000327	Transcriptional regulators		0.177	0.0466711	10.57119594	10.74792453	YintA_01000329
AEH-0000328	hypothetical protein		0.163	0.0538351	11.20640044	11.369368	YintA_01000330
AEH-0000329	Hydroxypyruvate isomerase		0.013	0.0338691	10.57582448	10.58884897	YintA_01000331
AEH-0000330	Ribulose-5-phosphate 4-epimerase and related epimerases and aldolases		-0.001	0.0396526	12.00955517	12.0088921	YintA_01000332
AEH-0000331	Uncharacterized protein conserved in bacteria		0.329	0.0936892	10.5404377	10.86903829	YintA_01000333
AEH-0000332	3-hydroxyisobutyrate dehydrogenase and related beta-hydroxyacid dehydrogenases		0.326	0.0794133	10.24337183	10.56977386	YintA_01000334
AEH-0000333	Transcriptional regulators of sugar metabolism		0.172	0.0404115	10.33746481	10.50933796	YintA_01000335
AEH-0000334	Signal transduction histidine kinase regulating citrate/malate metabolism		-0.08	0.0284356	10.25620126	10.17570319	YintA_01000336
AEH-0000335	Response regulator of citrate/malate metabolism		-0.009	0.0394958	10.95637704	10.94713732	YintA_01000337
AEH-0000336	Na+/citrate symporter		-0.396	0.1627115	11.92434129	11.52809247	YintA_01000338
AEH-0000337	Gamma-aminobutyrate permease and related permeases		0.086	0.045119	11.68497677	11.77134146	YintA_01000339
AEH-0000338	Nitrate reductase gamma subunit		-0.224	0.0652205	11.28420176	11.06052968	YintA_01000340
AEH-0000339	Nitrate reductase delta subunit		0.075	0.0231738	9.938071142	10.01279792	YintA_01000341
AEH-0000340	Nitrate reductase beta subunit		0.009	0.026587	10.20016754	10.20925778	YintA_01000342
AEH-0000341	Nitrate reductase alpha subunit		0.1	0.0315891	10.26703591	10.3674036	YintA_01000343
AEH-0000342	Nitrate/nitrite transporter		-0.079	0.0232115	10.0096061	9.930305365	YintA_01000344
AEH-0000343	Response regulator containing a CheY-like receiver domain and an HTH DNA-binding domain		-0.407	0.1578928	11.01810739	10.61083254	YintA_01000345
AEH-0000344	Uncharacterized conserved protein		-0.195	0.0603918	11.55959116	11.36415735	YintA_01000346
AEH-0000345	Acetyltransferases, including N-acetylases of ribosomal proteins		0.087	0.0406398	10.79209612	10.87940153	YintA_01000347
AEH-0000346	Transcriptional regulator/sugar kinase		-0.166	0.0543405	11.77595929	11.60965567	YintA_01000348
AEH-0000347	Permeases of the major facilitator superfamily		-0.233	0.0631503	11.01828499	10.78558519	YintA_01000349
AEH-0000348	Predicted hydrolases of the HAD superfamily		-0.443	0.2213662	11.51825071	11.07482424	YintA_01000350
AEH-0000349	Transcriptional regulators containing a DNA-binding HTH domain and an aminotransferase domain (MocR family) and their eukaryotic orthologs		1.2	0.9999727	10.70573979	11.90617237	YintA_01000351
AEH-0000350	Transcriptional regulators		-0.192	0.0500382	10.79942269	10.60781286	YintA_01000352
AEH-0000351	Lactoylglutathione lyase and related lyases		0.169	0.0484262	10.71468849	10.88376196	YintA_01000353
AEH-0000352	hypothetical protein		-0.387	0.1073545	10.48782028	10.10075136	YintA_01000354
AEH-0000353	DNA-binding HTH domain-containing proteins		0.484	0.2533269	10.44874322	10.93288773	YintA_01000355
AEH-0000354	P pilus assembly protein, pilin FimA		1.417	0.9999998	12.09498464	13.51163425	YintA_01000356
AEH-0000355	hypothetical protein		0.464	0.2310508	10.59803275	11.06182603	YintA_01000357
AEH-0000356	P pilus assembly protein, porin PapC		-0.012	0.0325359	10.51554131	10.50325771	YintA_01000358
AEH-0000357	P pilus assembly protein, chaperone PapD		0.536	0.4038792	11.28933688	11.82549877	YintA_01000359
AEH-0000358	hypothetical protein		0.317	0.1005505	10.97651786	11.29382998	YintA_01000360
AEH-0000359	P pilus assembly protein, pilin FimA		0.497	0.3066785	10.83941198	11.33671737	YintA_01000361
AEH-0000360	P pilus assembly protein, pilin FimA		0.112	0.0479253	11.34560633	11.45767504	YintA_01000362
AEH-0000361	hypothetical protein		0.119	0.0423689	10.7308433	10.84988554	YintA_01000363
AEH-0000362	hypothetical protein		-0.168	0.0530071	11.95714791	11.78903505	YintA_01000364
AEH-0000363	hypothetical protein		-0.224	0.0299518	9.921260911	9.696832545	YintA_01000365
AEH-0000364	Phage P2 baseplate assembly protein gpV		-0.449	0.1623474	10.50706943	10.05854345	YintA_01000367
AEH-0000365	hypothetical protein		-0.333	0.0757212	10.43599473	10.10263245	YintA_01000368
AEH-0000366	hypothetical protein		-0.334	0.0943145	10.81151114	10.47701339	YintA_01000369
AEH-0000367	hypothetical protein		-0.315	0.0748827	10.57467884	10.25992346	YintA_01000370
AEH-0000368	hypothetical protein		-0.091	0.0159027	9.623538052	9.532668424	YintA_01000371
AEH-0000369	Phage tail sheath protein FI		-0.078	0.0180142	9.750360989	9.672856527	YintA_01000372
AEH-0000370	hypothetical protein		-0.452	0.177098	10.61682355	10.16478496	YintA_01000373
AEH-0000371	Integrase		-0.472	0.2536174	11.20711181	10.73506211	YintA_01000374
AEH-0000372	Phosphatidylglycerophosphate synthase	pgsA	-0.108	0.0334258	12.65171042	12.54322699	YintA_01000375
AEH-0000373	Nuclease subunit of the excinuclease complex	uvrC	-0.024	0.0430354	11.5775885	11.55340865	YintA_01000376
AEH-0000374	Response regulator containing a CheY-like receiver domain and an HTH DNA-binding domain	uvrY	-0.185	0.0581678	11.67299103	11.48799193	YintA_01000377
AEH-0000375	hypothetical protein		0.252	0.0657643	10.65849664	10.91059771	YintA_01000378
AEH-0000376	Uncharacterized membrane protein required for alginate biosynthesis	ydgC	-0.049	0.0427985	11.2261053	11.1771237	YintA_01000379
AEH-0000377	hypothetical protein		0.075	0.0427239	11.88838292	11.96384237	YintA_01000380
AEH-0000378	Methyl-accepting chemotaxis protein		2.246	1	10.07048985	12.31682132	YintA_01000381
AEH-0000379	Glycosidases		-0.348	0.0847881	10.48630922	10.13868055	YintA_01000382
AEH-0000380	hypothetical protein		0.247	0.0629755	10.60508212	10.85257288	YintA_01000383
AEH-0000381	ABC-type amino acid transport system, permease component		-0.306	0.0808934	10.80481496	10.49872143	YintA_01000384
AEH-0000382	hypothetical protein		0.082	0.0309133	10.28845185	10.370855	YintA_01000385
AEH-0000383	FOG: GGDEF domain		-0.343	0.1053095	10.95655748	10.61316153	YintA_01000386
AEH-0000384	Gamma-aminobutyrate permease and related permeases	cycA	0.708	0.809651	11.92909206	12.63744403	YintA_01000387
AEH-0000385	AraC-type DNA-binding domain-containing proteins		-0.526	0.3795692	11.82868659	11.30265351	YintA_01000388
AEH-0000386	Phospholipid-binding protein		-0.859	0.9740259	12.83152555	11.9721916	YintA_01000389
AEH-0000387	Predicted transcriptional regulators		-0.027	0.0430876	11.58134162	11.5543188	YintA_01000390
AEH-0000388	Multimeric flavodoxin WrbA	wrbA	-0.162	0.0509846	12.0377175	11.8758697	YintA_01000391
AEH-0000389	Predicted iron-dependent peroxidase	efeB	-1.545	1	12.10574865	10.56114535	YintA_01000392
AEH-0000390	Predicted periplasmic lipoprotein involved in iron transport		-2.175	1	12.11556758	9.940226133	YintA_01000393
AEH-0000391	High-affinity Fe2+/Pb2+ permease	efeU	-2.033	1	11.95135742	9.918383613	YintA_01000394
AEH-0000392	Na+/proline symporter	putP	-0.135	0.0492134	11.85797478	11.72314687	YintA_01000395
AEH-0000393	Delta 1-pyrroline-5-carboxylate dehydrogenase	putA	-0.606	0.5135512	10.77773698	10.17199686	YintA_01000396
AEH-0000394	Predicted transcriptional regulators		-0.128	0.0479303	11.19521519	11.06719321	YintA_01000397
AEH-0000395	ABC-type polar amino acid transport system, ATPase component	yecC	0.566	0.3798872	12.37732196	12.94335324	YintA_01000398
AEH-0000396	ABC-type amino acid transport system, permease component	yecS	0.503	0.0865067	13.57653637	14.07997455	YintA_01000399
AEH-0000397	ABC-type amino acid transport/signal transduction systems, periplasmic component/domain	fliY	0.309	0.0020016	14.98495244	15.29443823	YintA_01000400
AEH-0000398	1-aminocyclopropane-1-carboxylate deaminase	dcyD	0.253	0.0223403	13.42460796	13.67808872	YintA_01000401
AEH-0000399	hypothetical protein	fliZ	1.276	0.9999933	11.98540507	13.26173185	YintA_01000402
AEH-0000400	DNA-directed RNA polymerase specialized sigma subunit	fliA	1.375	0.9999996	11.23398377	12.6090701	YintA_01000403
AEH-0000401	Flagellin and related hook-associated proteins	fliC	1.164	0.9978179	14.35040084	15.51399367	YintA_01000404
AEH-0000402	Flagellar capping protein	fliD	1.594	1	12.30436994	13.89787327	YintA_01000405
AEH-0000403	Flagellin-specific chaperone FliS	fliS	1.669	1	12.21125568	13.88043773	YintA_01000406
AEH-0000404	hypothetical protein	fliT	1.567	1	11.45261547	13.01932986	YintA_01000407
AEH-0000405	AraC-type DNA-binding domain-containing proteins		0.529	0.3875555	11.14198885	11.67142907	YintA_01000408
AEH-0000406	Methyl-accepting chemotaxis protein		-0.129	0.0236799	9.952244062	9.823371346	YintA_01000409
AEH-0000407	3-methyladenine DNA glycosylase/8-oxoguanine DNA glycosylase		0.517	0.3596976	11.30875288	11.82614775	YintA_01000410
AEH-0000408	Flagellar hook-basal body protein	fliE	1.244	0.9999842	12.10270936	13.34633408	YintA_01000411
AEH-0000409	Flagellar biosynthesis/type III secretory pathway lipoprotein	fliF	1.012	0.9985057	10.51796729	11.52961371	YintA_01000412
AEH-0000410	Flagellar motor switch protein	fliG	1.063	0.9994836	10.90440585	11.96702311	YintA_01000413
AEH-0000411	Flagellar biosynthesis/type III secretory pathway protein	fliH	1.137	0.999886	10.54736494	11.68461232	YintA_01000414
AEH-0000412	Flagellar biosynthesis/type III secretory pathway ATPase		0.846	0.971001	10.36010383	11.20611274	YintA_01000415
AEH-0000413	Flagellar biosynthesis chaperone	fliJ	0.947	0.9952458	11.3554048	12.3027621	YintA_01000416
AEH-0000414	Large exoproteins involved in heme utilization or adhesion	fliK	1.157	0.9999234	10.45666281	11.61316829	YintA_01000417
AEH-0000415	Flagellar basal body-associated protein	fliL	1.204	0.9999741	11.1998498	12.40353484	YintA_01000418
AEH-0000416	Flagellar motor switch protein	fliM	0.883	0.9857598	11.3888349	12.27227223	YintA_01000419
AEH-0000417	Flagellar motor switch/type III secretory pathway protein	fliN	0.774	0.7418295	13.331617	14.10521703	YintA_01000420
AEH-0000418	Flagellar biogenesis protein	fliO	1.103	0.9997652	10.60505366	11.70776823	YintA_01000421
AEH-0000419	Flagellar biosynthesis pathway, component FliP	fliP	0.699	0.7705842	10.14517705	10.8438145	YintA_01000422
AEH-0000420	Flagellar biosynthesis pathway, component FliQ	fliQ	0.313	0.0554208	9.852685237	10.16596202	YintA_01000423
AEH-0000421	Flagellar biosynthesis pathway, component FliR	fliR	-0.093	0.0397617	10.80515661	10.71242137	YintA_01000424
AEH-0000422	Flagellin and related hook-associated proteins	flgL	1.667	1	10.68544803	12.35202985	YintA_01000425
AEH-0000423	Flagellar hook-associated protein	flgK	1.855	1	11.40499131	13.25966942	YintA_01000426
AEH-0000424	Rod binding protein	flgJ	1.064	0.9994978	10.92981355	11.99378756	YintA_01000427
AEH-0000425	Flagellar basal-body P-ring protein	flgI	1.027	0.9988449	10.40338365	11.43014114	YintA_01000428
AEH-0000426	Flagellar basal body L-ring protein	flgH	1.098	0.9997506	10.91998434	12.01820338	YintA_01000429
AEH-0000427	Flagellar basal body rod protein		1.601	1	11.53492508	13.13570677	YintA_01000430
AEH-0000428	Flagellar basal body rod protein		1.747	1	11.09391572	12.84123879	YintA_01000431
AEH-0000429	Flagellar hook protein FlgE	flgE	1.514	1	12.25327052	13.76709321	YintA_01000432
AEH-0000430	Flagellar hook capping protein	flgD	1.667	1	11.14129937	12.80871255	YintA_01000433
AEH-0000431	Flagellar basal body rod protein	flgC	1.444	0.9999999	12.43765121	13.88153324	YintA_01000434
AEH-0000432	Flagellar basal body protein	flgB	1.364	0.9999987	12.52871388	13.8927532	YintA_01000435
AEH-0000433	Flagellar basal body P-ring biosynthesis protein	flgA	0.791	0.9433081	11.07824293	11.86940597	YintA_01000436
AEH-0000434	Negative regulator of flagellin synthesis (anti-sigma28 factor)	flgM	0.841	0.8124101	13.71739232	14.55821954	YintA_01000437
AEH-0000435	Flagellar biosynthesis/type III secretory pathway chaperone	flgN	0.776	0.9295401	10.96730345	11.74315204	YintA_01000438
AEH-0000436	hypothetical protein		0.39	0.141664	10.62391203	11.01402609	YintA_01000439
AEH-0000437	Metal-dependent proteases with possible chaperone activity	flhE	0.557	0.4267428	10.57185743	11.12884068	YintA_01000440
AEH-0000438	Flagellar biosynthesis pathway, component FlhA	flhA	0.54	0.4120984	11.13892858	11.6784824	YintA_01000441
AEH-0000439	Flagellar biosynthesis pathway, component FlhB	flhB	0.451	0.2165032	10.66922283	11.12050573	YintA_01000442
AEH-0000440	Chemotaxis protein	cheZ	1.307	0.9999977	11.24823135	12.55476855	YintA_01000443
AEH-0000441	FOG: CheY-like receiver	cheY	1.231	0.9999637	12.6985141	13.92980297	YintA_01000444
AEH-0000442	Chemotaxis response regulator containing a CheY-like receiver domain and a methylesterase domain	cheB	1.074	0.9994134	12.03001701	13.10360562	YintA_01000445
AEH-0000443	Methylase of chemotaxis methyl-accepting proteins	cheR	1.152	0.9999189	10.66183241	11.81373853	YintA_01000446
AEH-0000444	Methyl-accepting chemotaxis protein		1.209	0.999977	11.22967642	12.43878102	YintA_01000447
AEH-0000446	Predicted xylanase/chitin deacetylase		0.045	0.0414315	11.0372166	11.08240343	YintA_01000449
AEH-0000447	Aspartate 1-decarboxylase	panD	0.424	0.1964542	11.15762993	11.58182683	YintA_01000450
AEH-0000448	Panthothenate synthetase	panC	0.012	0.0398552	11.99051961	12.00271371	YintA_01000451
AEH-0000449	Ketopantoate hydroxymethyltransferase	panB	0.113	0.0232777	13.01238359	13.12526519	YintA_01000452
AEH-0000450	7,8-dihydro-6-hydroxymethylpterin-pyrophosphokinase	folK	0.044	0.0285892	12.67327378	12.71689764	YintA_01000453
AEH-0000451	tRNA nucleotidyltransferase/poly(A) polymerase	pcnB	0.123	0.0435231	12.07526202	12.19780863	YintA_01000454
AEH-0000452	Glutamyl- and glutaminyl-tRNA synthetases	yadB	0.089	0.0390561	12.19909609	12.28765023	YintA_01000455
AEH-0000453	DnaK suppressor protein	dksA	0.39	0.0842081	12.83779762	13.22764125	YintA_01000456
AEH-0000454	DNA-binding protein, stimulates sugar fermentation	sfsA	0.18	0.0540364	10.93702987	11.11721081	YintA_01000457
AEH-0000455	2'-5' RNA ligase	ligT	0.301	0.0634736	10.12648832	10.42730092	YintA_01000458
AEH-0000456	HrpA-like helicases	hrpB	0.17	0.0422366	10.42179187	10.59201385	YintA_01000459
AEH-0000457	Membrane carboxypeptidase (penicillin-binding protein)	mrcB	0.187	0.0579015	11.1849401	11.37159864	YintA_01000460
AEH-0000458	ABC-type cobalamin/Fe3+-siderophores transport systems, ATPase components	fhuC	-0.987	0.9970905	11.02973891	10.04242914	YintA_01000461
AEH-0000459	ABC-type Fe3+-hydroxamate transport system, periplasmic component	fhuD	-0.632	0.5803379	10.73752659	10.10586631	YintA_01000462
AEH-0000460	ABC-type Fe3+-siderophore transport system, permease component	fhuB	-0.344	0.0955683	10.7327033	10.38899814	YintA_01000463
AEH-0000461	Glutamate-1-semialdehyde aminotransferase	hemL	0.262	0.0578754	12.40618972	12.66770866	YintA_01000464
AEH-0000462	Chloride channel protein EriC		-0.077	0.0352737	12.45383477	12.37721944	YintA_01000465
AEH-0000463	Uncharacterized conserved protein	yadR	-0.319	0.1040237	11.8423151	11.52305653	YintA_01000466
AEH-0000464	Predicted membrane protein	yadS	-0.265	0.0778721	11.94126486	11.67608859	YintA_01000467
AEH-0000465	ABC-type Fe3+-hydroxamate transport system, periplasmic component	btuF	0.298	0.0872549	10.81335528	11.11162304	YintA_01000468
AEH-0000466	Nucleoside phosphorylase	pfs	0.414	0.1837741	11.459681	11.87416531	YintA_01000469
AEH-0000467	dGTP triphosphohydrolase	dgt	-0.222	0.0663917	11.51358585	11.29199596	YintA_01000470
AEH-0000468	Trypsin-like serine proteases, typically periplasmic, contain C-terminal PDZ domain	htrA	0.419	0.137707	10.13878809	10.55806692	YintA_01000471
AEH-0000469	Signal transduction histidine kinase	barA	-0.14	0.0399829	10.63069856	10.49046657	YintA_01000472
AEH-0000470	SAM-dependent methyltransferases related to tRNA (uracil-5-)-methyltransferase		0.001	0.0415232	11.82206901	11.82303523	YintA_01000473
AEH-0000471	Guanosine polyphosphate pyrophosphohydrolases/synthetases	relA	0.255	0.0699973	11.93135264	12.18678254	YintA_01000474
AEH-0000472	Predicted pyrophosphatase	mazG	0.136	0.0506222	11.34230259	11.47870052	YintA_01000475
AEH-0000473	CTP synthase (UTP-ammonia lyase)	pyrG	0.287	0.0265778	13.40111607	13.68778709	YintA_01000476
AEH-0000474	Enolase	eno	1.13	0.999389	13.19913785	14.32878133	YintA_01000477
AEH-0000475	Cu/Zn superoxide dismutase	sodC	-0.312	0.0534785	10.13428607	9.82270324	YintA_01000478
AEH-0000476	Organic radical activating enzymes	ygcF	-0.048	0.039287	12.12656614	12.07814153	YintA_01000479
AEH-0000477	6-carboxy-5,6,7,8-tetrahydropterin synthase	ygcM	0.307	0.0939207	10.91257808	11.21982082	YintA_01000480
AEH-0000478	Sulfite reductase, alpha subunit (flavoprotein)	cysJ	0.6	0.1945141	13.5748691	14.1744116	YintA_01000481
AEH-0000479	Sulfite reductase, beta subunit (hemoprotein)	cysI	0.566	0.0766676	14.03360428	14.59914567	YintA_01000482
AEH-0000480	3'-phosphoadenosine 5'-phosphosulfate sulfotransferase (PAPS reductase)/FAD synthetase and related enzymes		0.882	0.9557921	13.02521264	13.90735034	YintA_01000483
AEH-0000481	hypothetical protein (pseudogene)		-0.191	0.0577134	11.90923854	11.71833231	YintA_01000485
AEH-0000482	Predicted periplasmic or secreted lipoprotein		-0.13	0.0493224	11.34754181	11.21769068	YintA_01000486
AEH-0000483	Predicted aminopeptidases		0.019	0.0370532	10.75919393	10.7785388	YintA_01000487
AEH-0000484	Uroporphyrinogen-III methylase	cysG	0.38	0.0531767	13.24165142	13.62124363	YintA_01000488
AEH-0000485	3'-phosphoadenosine 5'-phosphosulfate sulfotransferase (PAPS reductase)/FAD synthetase and related enzymes	cysD	0.167	0.0033547	14.48375426	14.65089729	YintA_01000489
AEH-0000486	GTPases - Sulfate adenylate transferase subunit 1	cysN	0.314	0.0134777	13.98645927	14.30076335	YintA_01000490
AEH-0000487	Adenylylsulfate kinase and related kinases	cysC	0.181	0.0128634	13.66319739	13.84404794	YintA_01000491
AEH-0000488	hypothetical protein	ygbE	-0.175	0.032997	12.94191606	12.76697949	YintA_01000492
AEH-0000489	ABC-type polar amino acid transport system, ATPase component		0.663	0.533374	12.89871455	13.56144418	YintA_01000493
AEH-0000490	ABC-type amino acid transport system, permease component		0.777	0.8488242	12.80928427	13.58648921	YintA_01000494
AEH-0000491	ABC-type amino acid transport/signal transduction systems, periplasmic component/domain		0.797	0.6340323	13.88379895	14.68073279	YintA_01000495
AEH-0000492	Septum formation initiator	ftsB	0.025	0.0206902	13.06254523	13.0873032	YintA_01000496
AEH-0000493	4-diphosphocytidyl-2-methyl-D-erithritol synthase	ispD	0.231	0.060918	12.04250158	12.27365178	YintA_01000497
AEH-0000494	2C-methyl-D-erythritol 2,4-cyclodiphosphate synthase	ispF	0.383	0.1164656	12.30578039	12.68860347	YintA_01000498
AEH-0000495	Uncharacterized conserved protein	truD	0.365	0.1192479	12.01644533	12.38121242	YintA_01000499
AEH-0000496	Predicted acid phosphatase	surE	0.266	0.0781045	11.67226785	11.93795173	YintA_01000500
AEH-0000497	Protein-L-isoaspartate carboxylmethyltransferase	pcm	0.157	0.041888	12.33369023	12.49045018	YintA_01000501
AEH-0000498	Membrane proteins related to metalloendopeptidases	nlpD	-0.414	0.0641753	13.68463766	13.27108913	YintA_01000502
AEH-0000499	DNA-directed RNA polymerase, sigma subunit (sigma70/sigma32)	rpoS	-1.317	0.9999982	12.63730352	11.32065627	YintA_01000503
AEH-0000500	Mismatch repair ATPase (MutS family)	mutS	0.299	0.0931399	11.1142631	11.41319077	YintA_01000504
AEH-0000501	Integrase		-0.031	0.043237	11.53922724	11.5083819	YintA_01000505
AEH-0000502	DNA segregation ATPase FtsK/SpoIIIE and related proteins		-0.325	0.0716332	10.41801323	10.09261291	YintA_01000506
AEH-0000503	hypothetical protein		-0.239	0.0515544	10.53423803	10.29523194	YintA_01000507
AEH-0000504	hypothetical protein		-0.086	0.0235739	10.01843689	9.932098448	YintA_01000508
AEH-0000505	Predicted transcriptional regulator		-0.103	0.0116275	9.3540422	9.251109201	YintA_01000509
AEH-0000506	hypothetical protein		-0.255	0.0752406	11.86491351	11.60979083	YintA_01000510
AEH-0000507	hypothetical protein		-0.055	0.0179185	9.760478445	9.705376723	YintA_01000511
AEH-0000508	hypothetical protein		-0.602	0.5797304	11.74633603	11.14418547	YintA_01000512
AEH-0000509	DNA repair proteins		-0.415	0.138258	10.60902988	10.19365212	YintA_01000513
AEH-0000510	Integrase		-0.159	0.0403186	10.56497153	10.40625049	YintA_01000514
AEH-0000511	hypothetical protein		0.174	0.0491669	12.09314829	12.26753278	YintA_01000515
AEH-0000512	Predicted transcriptional regulator		-0.152	0.0162678	9.554048326	9.401721067	YintA_01000516
AEH-0000513	Superfamily II helicase and inactivated derivatives		-0.063	0.0167956	9.694947377	9.631688272	YintA_01000517
AEH-0000514	hypothetical protein		2.208	1	9.99364194	12.20173919	YintA_01000518
AEH-0000515	hypothetical protein		-0.351	0.0839022	10.4433647	10.09261366	YintA_01000519
AEH-0000516	Lipid A core - O-antigen ligase and related enzymes		-0.161	0.0296762	10.12685079	9.96634941	YintA_01000520
AEH-0000517	hypothetical protein		-0.315	0.0353921	9.701184788	9.386195629	YintA_01000521
AEH-0000518	P pilus assembly protein, pilin FimA		-0.859	0.97648	11.23718331	10.37847516	YintA_01000522
AEH-0000519	P pilus assembly protein, pilin FimA		-0.419	0.1790901	11.20060944	10.78191089	YintA_01000523
AEH-0000520	P pilus assembly protein, porin PapC		-0.294	0.0588111	10.36467935	10.07043424	YintA_01000524
AEH-0000521	P pilus assembly protein, chaperone PapD		-0.163	0.0407321	10.5649888	10.40238438	YintA_01000525
AEH-0000522	P pilus assembly protein, pilin FimA		-0.214	0.0451981	10.47206364	10.25761396	YintA_01000526
AEH-0000523	Protein related to penicillin acylase		-0.194	0.0273897	9.933703608	9.739534543	YintA_01000527
AEH-0000524	P pilus assembly protein, pilin FimA		-0.211	0.0328994	10.07104354	9.859651854	YintA_01000528
AEH-0000525	hypothetical protein		-0.391	0.1262142	10.72849762	10.33750925	YintA_01000529
AEH-0000526	hypothetical protein		-0.119	0.0163768	9.614446022	9.494951434	YintA_01000530
AEH-0000527	hypothetical protein		0.078	0.0219857	9.872864266	9.951130268	YintA_01000531
AEH-0000528	Thiol-disulfide isomerase and thioredoxins		-0.221	0.0284067	9.881420844	9.660744825	YintA_01000532
AEH-0000529	hypothetical protein		-0.275	0.041154	10.03746777	9.762220718	YintA_01000533
AEH-0000530	ABC-type bacteriocin/lantibiotic exporters, contain an N-terminal double-glycine peptidase domain		-0.185	0.0287619	10.01609408	9.831418703	YintA_01000534
AEH-0000531	Membrane-fusion protein		-0.232	0.0407114	10.23388442	10.00138616	YintA_01000535
AEH-0000532	ABC-type antimicrobial peptide transport system, permease component		-0.114	0.0233933	9.968274214	9.854732747	YintA_01000536
AEH-0000533	Outer membrane protein		-0.205	0.0465078	10.56933228	10.36388822	YintA_01000537
AEH-0000534	3-oxoacyl-(acyl-carrier-protein) synthase		-0.075	0.0236884	10.03773553	9.963028786	YintA_01000538
AEH-0000535	Acyl dehydratase		-0.071	0.0187227	9.793012887	9.7220309	YintA_01000539
AEH-0000536	Acyl carrier protein		0.137	0.0144798	9.346475227	9.483770766	YintA_01000540
AEH-0000537	Dehydrogenases with different specificities (related to short-chain alcohol dehydrogenases)		0.043	0.0311619	10.38996437	10.43292237	YintA_01000541
AEH-0000538	L-alanine-DL-glutamate epimerase and related enzymes of enolase superfamily		-0.196	0.0340893	10.1729284	9.977164244	YintA_01000542
AEH-0000539	ABC-type dipeptide transport system, periplasmic component		-0.22	0.0356517	10.12992338	9.910201593	YintA_01000543
AEH-0000540	ABC-type dipeptide/oligopeptide/nickel transport systems, permease components		-0.295	0.0840068	11.03427752	10.73881437	YintA_01000544
AEH-0000541	ABC-type dipeptide/oligopeptide/nickel transport systems, permease components		-0.17	0.0406352	10.52689739	10.35687724	YintA_01000545
AEH-0000542	ABC-type dipeptide/oligopeptide/nickel transport system, ATPase component		-0.128	0.0336084	10.38839254	10.26070413	YintA_01000546
AEH-0000543	ABC-type dipeptide/oligopeptide/nickel transport system, ATPase component		-0.151	0.0384097	10.51469852	10.36339371	YintA_01000547
AEH-0000544	Transcriptional regulator		-0.025	0.0237274	10.06813651	10.04363549	YintA_01000548
AEH-0000545	H+/gluconate symporter and related permeases		-0.077	0.0249065	10.09416448	10.01763503	YintA_01000549
AEH-0000546	D-serine dehydratase		0.057	0.0382665	10.75562616	10.81244681	YintA_01000550
AEH-0000547	K+ transporter		-0.333	0.0998809	10.970497	10.63757748	YintA_01000551
AEH-0000548	Translation elongation factors (GTPases)		0.249	0.0711648	10.95385069	11.20305067	YintA_01000552
AEH-0000549	Predicted transcriptional regulators		-0.142	0.0510111	11.38937574	11.24730667	YintA_01000553
AEH-0000550	Threonine dehydrogenase and related Zn-dependent dehydrogenases		-0.003	0.024444	10.10003909	10.09664216	YintA_01000554
AEH-0000551	Phosphotransferase system, mannose/fructose/N-acetylgalactosamine-specific component IID		-0.141	0.0276146	10.0948256	9.953404328	YintA_01000555
AEH-0000552	Phosphotransferase system, mannose/fructose/N-acetylgalactosamine-specific component IIC		-0.202	0.0391827	10.32448137	10.12204904	YintA_01000556
AEH-0000553	Phosphotransferase system, mannose/fructose/N-acetylgalactosamine-specific component IIB		0.017	0.0170441	9.700747649	9.718019699	YintA_01000557
AEH-0000554	Phosphotransferase system, mannose/fructose-specific component IIA		-0.04	0.0155177	9.631438231	9.591129752	YintA_01000558
AEH-0000555	Transcriptional regulator, contains sigma factor-related N-terminal domain		-0.037	0.0302261	10.38909186	10.35203112	YintA_01000559
AEH-0000556	Predicted amidohydrolase		0.003	0.0341125	10.5971041	10.60053544	YintA_01000560
AEH-0000557	Response regulator with putative antiterminator output domain		-0.255	0.0584079	10.63809234	10.38348551	YintA_01000561
AEH-0000558	ABC-type branched-chain amino acid transport systems, periplasmic component		-0.213	0.0478623	10.57595543	10.36336086	YintA_01000562
AEH-0000559	Predicted acetamidase/formamidase		-0.154	0.0365651	10.42603203	10.2718949	YintA_01000563
AEH-0000560	ABC-type branched-chain amino acid transport systems, ATPase component		-0.236	0.0388156	10.16027115	9.924593747	YintA_01000564
AEH-0000561	Uncharacterized ABC-type transport system, ATPase component		-0.006	0.0193886	9.841899137	9.836293883	YintA_01000565
AEH-0000562	ABC-type branched-chain amino acid transport system, permease component		-0.362	0.1063344	10.73436157	10.37222695	YintA_01000566
AEH-0000563	Branched-chain amino acid ABC-type transport system, permease components		-0.025	0.0115103	9.379900151	9.354942083	YintA_01000567
AEH-0000564	ABC-type branched-chain amino acid transport systems, periplasmic component		-0.231	0.0425761	10.299238	10.06821571	YintA_01000568
AEH-0000565	Tartrate dehydratase alpha subunit/Fumarate hydratase class I, N-terminal domain		1.227	0.9999844	11.34477011	12.57222235	YintA_01000569
AEH-0000566	Sugar (pentulose and hexulose) kinases	lyxK	0.021	0.0299147	10.35727767	10.37830063	YintA_01000570
AEH-0000567	Putative L-xylulose-5-phosphate 3-epimerase	sgbU	-0.009	0.0362594	10.72921595	10.72007783	YintA_01000571
AEH-0000568	Ribose/xylose/arabinose/galactoside ABC-type transport systems, permease components		-0.281	0.0687895	10.72779441	10.44722955	YintA_01000572
AEH-0000569	Ribose/xylose/arabinose/galactoside ABC-type transport systems, permease components		-0.219	0.04753	10.52558954	10.30652897	YintA_01000573
AEH-0000570	Ribose/xylose/arabinose/galactoside ABC-type transport systems, permease components		-0.006	0.0301656	10.38946799	10.38326216	YintA_01000574
AEH-0000571	ABC-type sugar transport system, ATPase component		-0.001	0.021376	9.943327955	9.942756352	YintA_01000575
AEH-0000572	ABC-type sugar transport system, periplasmic component		0.261	0.0606676	10.39691964	10.65782486	YintA_01000576
AEH-0000573	Transcriptional regulators of sugar metabolism		0.336	0.049554	9.575872705	9.91185855	YintA_01000577
AEH-0000574	Ribulose-5-phosphate 4-epimerase and related epimerases and aldolases		-0.073	0.0183341	9.770757882	9.697440244	YintA_01000578
AEH-0000575	Transcriptional regulators of sugar metabolism		0.399	0.1128497	10.05405278	10.45269894	YintA_01000579
AEH-0000576	Fucose dissimilation pathway protein FucU		-0.095	0.0425372	10.97703453	10.88193151	YintA_01000580
AEH-0000577	Sugar (pentulose and hexulose) kinases		-0.078	0.0238939	10.04377226	9.965613622	YintA_01000581
AEH-0000578	L-fucose isomerase and related proteins		0.024	0.0160176	9.63716226	9.660944448	YintA_01000582
AEH-0000579	Fucose permease		-0.308	0.0557855	10.20453065	9.896201765	YintA_01000583
AEH-0000580	Ribulose-5-phosphate 4-epimerase and related epimerases and aldolases		-0.286	0.0626367	10.52080054	10.23528828	YintA_01000584
AEH-0000581	Alcohol dehydrogenase, class IV		-0.017	0.0160254	9.660386439	9.643244736	YintA_01000585
AEH-0000582	Anaerobic dehydrogenases, typically selenocysteine-containing	dmsA	3.021	1	10.13447524	13.15566519	YintA_01000586
AEH-0000583	Fe-S-cluster-containing hydrogenase components 1	dmsB	2.567	1	10.16595258	12.73326938	YintA_01000587
AEH-0000584	DMSO reductase anchor subunit	dmsC	2.119	1	10.93349097	13.05270789	YintA_01000588
AEH-0000585	Uncharacterized component of anaerobic dehydrogenases	dmsD	0.984	0.9976235	11.15462156	12.1385893	YintA_01000589
AEH-0000586	Uncharacterized conserved small protein		0.066	0.0362656	10.60888296	10.6748014	YintA_01000590
AEH-0000587	ABC-type sugar transport system, periplasmic component		-0.056	0.0167206	9.694738161	9.638967655	YintA_01000592
AEH-0000588	Predicted periplasmic lipoprotein		-0.107	0.0388304	10.70405642	10.59737928	YintA_01000593
AEH-0000589	ABC-type sugar transport system, ATPase component		-0.1	0.0282116	10.21388314	10.11437745	YintA_01000594
AEH-0000590	Ribose/xylose/arabinose/galactoside ABC-type transport systems, permease components		-0.317	0.094105	11.04080537	10.72355376	YintA_01000595
AEH-0000591	Transketolase, N-terminal subunit		-0.084	0.0222131	9.955988727	9.872133735	YintA_01000596
AEH-0000592	Transketolase, C-terminal subunit		-0.173	0.0491414	10.89587802	10.72335494	YintA_01000597
AEH-0000593	Glycerol kinase		0.086	0.0198224	9.748843577	9.835082866	YintA_01000598
AEH-0000594	L-fucose isomerase and related proteins		0.105	0.033125	10.32410884	10.42879835	YintA_01000599
AEH-0000595	Transcriptional regulator, contains sigma factor-related N-terminal domain		0.111	0.0407743	12.18187076	12.29275348	YintA_01000600
AEH-0000596	Permeases of the major facilitator superfamily		-0.068	0.0445848	11.42653653	11.35872415	YintA_01000601
AEH-0000597	Uncharacterized protein (competence- and mitomycin-induced)	ygaD	0.218	0.0291703	13.0578488	13.27558021	YintA_01000602
AEH-0000598	RecA/RadA recombinase	recA	-0.495	0.1864758	13.23961958	12.74496946	YintA_01000603
AEH-0000600	Phosphotransferase system IIB components		-0.138	0.0427587	10.77506571	10.63662872	YintA_01000604
AEH-0000601	L-alanine-DL-glutamate epimerase and related enzymes of enolase superfamily		-0.163	0.0384069	10.46485793	10.30139875	YintA_01000605
AEH-0000602	Transcriptional regulators		0.393	0.1255646	10.29467787	10.68816474	YintA_01000606
AEH-0000603	Bifunctional PLP-dependent enzyme with beta-cystathionase and maltose regulon repressor activities		0.017	0.0383518	10.85037681	10.86752074	YintA_01000607
AEH-0000604	Phosphotransferase system IIC components, glucose/maltose/N-acetylglucosamine-specific		0.13	0.0415302	10.62070835	10.75092353	YintA_01000608
AEH-0000605	Transcriptional regulators		-0.135	0.0362734	10.48362586	10.34893671	YintA_01000609
AEH-0000606	Acetyltransferase (isoleucine patch superfamily)		0.035	0.0342444	10.56751183	10.60248664	YintA_01000610
AEH-0000607	Uncharacterized protein conserved in bacteria		0.03	0.0352416	12.31421452	12.34457736	YintA_01000611
AEH-0000608	Phosphomannose isomerase	manA	0.293	0.0333779	13.22732703	13.5198798	YintA_01000612
AEH-0000609	Fumarase	fumC	-1.003	0.9976282	13.09997064	12.096567	YintA_01000613
AEH-0000610	hypothetical protein	tus	-0.357	0.1223746	11.18603171	10.82902446	YintA_01000614
AEH-0000611	Beta-lactamase class A		-0.109	0.0476165	11.61975883	11.5111661	YintA_01000615
AEH-0000612	hypothetical protein		-0.8	0.9493027	11.62835851	10.82799789	YintA_01000616
AEH-0000613	Permeases of the major facilitator superfamily		-0.411	0.1266594	10.5096701	10.09872954	YintA_01000617
AEH-0000614	Transcriptional regulator		-0.216	0.0507166	10.65509184	10.43870338	YintA_01000618
AEH-0000615	Transcriptional regulator/sugar kinase	dgsA	0.678	0.7746655	11.30060854	11.97873401	YintA_01000619
AEH-0000616	Dethiobiotin synthetase	ynfK	1.837	1	10.12857652	11.96557696	YintA_01000620
AEH-0000617	Chloride channel protein EriC	clcB	0.142	0.0274669	9.943821736	10.08618666	YintA_01000621
AEH-0000618	hypothetical protein		-0.103	0.0464408	11.30363196	11.20066779	YintA_01000622
AEH-0000619	hypothetical protein		-0.124	0.043752	12.19304322	12.06905753	YintA_01000623
AEH-0000620	Uncharacterized conserved protein		-0.562	0.4433743	11.18076364	10.61911148	YintA_01000624
AEH-0000621	Short-chain alcohol dehydrogenase of unknown specificity		1.127	0.9998627	11.16459895	12.29201578	YintA_01000625
AEH-0000622	Permeases of the major facilitator superfamily		-0.121	0.0135516	9.453715675	9.332659482	YintA_01000626
AEH-0000623	Chain length determinant protein		0.07	0.0446397	11.34050943	11.41014978	YintA_01000627
AEH-0000624	Uncharacterized protein conserved in bacteria		-0.005	0.0379704	10.84092986	10.83638842	YintA_01000628
AEH-0000625	Transcriptional regulators containing a DNA-binding HTH domain and an aminotransferase domain (MocR family) and their eukaryotic orthologs		-0.242	0.0656616	11.01726164	10.77481697	YintA_01000629
AEH-0000626	Histone acetyltransferase HPA2 and related acetyltransferases		-0.347	0.1044	10.885873	10.53902311	YintA_01000630
AEH-0000627	Sortase and related acyltransferases		-0.268	0.079843	11.84923164	11.58171711	YintA_01000631
AEH-0000628	Arsenate reductase and related proteins, glutaredoxin family		0.137	0.0507402	11.3725533	11.50945499	YintA_01000632
AEH-0000629	Na+/H+ antiporter NhaD and related arsenite permeases	arsB	-0.133	0.0421149	10.76610207	10.6326376	YintA_01000633
AEH-0000630	Oxyanion-translocating ATPase		-0.235	0.0685843	11.31833213	11.08342225	YintA_01000634
AEH-0000631	hypothetical protein		-0.063	0.0323782	10.47346987	10.41050202	YintA_01000635
AEH-0000632	Predicted transcriptional regulators	arsR	-0.118	0.0256321	10.06172759	9.94378932	YintA_01000636
AEH-0000633	ATPase involved in DNA repair		0.18	0.0473174	12.22086632	12.40099073	YintA_01000638
AEH-0000634	Glutathione S-transferase	yghU	0.622	0.5544814	12.23288421	12.85507439	YintA_01000639
AEH-0000635	Transcriptional regulator containing GAF, AAA-type ATPase, and DNA binding domains		0.064	0.0444949	11.40930301	11.47375018	YintA_01000640
AEH-0000636	Uncharacterized flavoproteins		-0.224	0.0289902	9.888466456	9.664092476	YintA_01000641
AEH-0000637	Uncharacterized NAD(FAD)-dependent dehydrogenases		-0.28	0.0500921	10.23951607	9.9590868	YintA_01000642
AEH-0000638	Predicted deacylase		-0.106	0.0195511	9.79734865	9.691809507	YintA_01000643
AEH-0000639	Transcriptional regulators		0.048	0.043766	11.48048866	11.52807256	YintA_01000644
AEH-0000640	ABC-type arginine/histidine transport system, permease component		-0.153	0.0413846	10.63832242	10.48538311	YintA_01000645
AEH-0000641	ABC-type arginine transport system, permease component		-0.511	0.3447506	11.69034563	11.17979944	YintA_01000646
AEH-0000642	ABC-type amino acid transport/signal transduction systems, periplasmic component/domain		-0.235	0.0567115	10.7370593	10.50228588	YintA_01000647
AEH-0000643	N-Dimethylarginine dimethylaminohydrolase		-0.271	0.069522	10.84613994	10.57532983	YintA_01000648
AEH-0000644	Membrane-associated lipoprotein involved in thiamine biosynthesis		-0.023	0.0403158	11.02000018	10.99748136	YintA_01000649
AEH-0000645	Predicted amidohydrolase		-0.246	0.0403989	10.1574693	9.911097237	YintA_01000651
AEH-0000646	Transcriptional regulator		-0.086	0.0281142	10.23219533	10.14591996	YintA_01000652
AEH-0000647	Nucleoside phosphorylase	amn	0.177	0.0461783	12.25462452	12.43202445	YintA_01000653
AEH-0000648	hypothetical protein		0.916	0.9918325	11.28799268	12.20357792	YintA_01000654
AEH-0000649	Uncharacterized protein conserved in bacteria, putative virulence factor		1.015	0.9986901	10.95536441	11.97051945	YintA_01000655
AEH-0000650	Uncharacterized protein conserved in bacteria, putative virulence factor		1.03	0.9990123	11.13652792	12.16670543	YintA_01000656
AEH-0000651	hypothetical protein		-0.388	0.1420984	11.05905252	10.67088566	YintA_01000657
AEH-0000652	hypothetical protein		0.133	0.0302371	10.09400451	10.2272418	YintA_01000658
AEH-0000653	Thiamine pyrophosphate-requiring enzymes [acetolactate synthase, pyruvate dehydrogenase (cytochrome), glyoxylate carboligase, phosphonopyruvate decarboxylase]		0.018	0.0401086	10.98650907	11.0049772	YintA_01000659
AEH-0000654	Acetolactate synthase, small (regulatory) subunit	ilvN	-0.206	0.0515869	10.76086278	10.55479568	YintA_01000660
AEH-0000655	Putative translation initiation inhibitor, yjgF family		0.058	0.0401308	10.87832836	10.93676443	YintA_01000661
AEH-0000656	Predicted hydrolase (HAD superfamily)		0.068	0.0344472	12.40502103	12.47350611	YintA_01000662
AEH-0000657	hypothetical protein		0.139	0.0450014	10.75592123	10.89491948	YintA_01000663
AEH-0000658	Transcriptional regulator		-0.737	0.8644237	11.09079321	10.35381581	YintA_01000664
AEH-0000659	hypothetical protein		-0.662	0.6612044	10.70478363	10.04238021	YintA_01000665
AEH-0000660	hypothetical protein		0.007	0.0387114	10.88783458	10.89507429	YintA_01000666
AEH-0000661	Fucose permease		0.089	0.0310411	10.27693764	10.36560276	YintA_01000667
AEH-0000662	Sugar kinases, ribokinase family		0.181	0.0426836	10.37687302	10.55761067	YintA_01000668
AEH-0000663	Alkaline phosphatase	phoA	-0.351	0.1020906	10.78084447	10.42966728	YintA_01000669
AEH-0000664	Dehydrogenases with different specificities (related to short-chain alcohol dehydrogenases)		0.124	0.0443721	10.825136	10.94877012	YintA_01000670
AEH-0000665	Transcriptional regulator		-0.13	0.0431999	10.84324559	10.71341307	YintA_01000671
AEH-0000666	DNA gyrase inhibitor		0.059	0.0427599	11.80377825	11.86271263	YintA_01000672
AEH-0000667	Uncharacterized conserved protein		0.102	0.0445002	10.99586463	11.09737457	YintA_01000673
AEH-0000668	Predicted N-formylglutamate amidohydrolase		-0.054	0.0439639	11.58756711	11.53351328	YintA_01000674
AEH-0000669	Methylated DNA-protein cysteine methyltransferase	ogt	0.148	0.0522302	11.47939186	11.62783448	YintA_01000675
AEH-0000670	cAMP-binding proteins - catabolite gene activator and regulatory subunit of cAMP-dependent protein kinases	fnr	-0.673	0.7614296	12.07432998	11.40109615	YintA_01000676
AEH-0000671	Universal stress protein UspA and related nucleotide-binding proteins		-0.718	0.8491659	12.23229747	11.51395753	YintA_01000677
AEH-0000672	NAD/NADP transhydrogenase beta subunit	pntB	0.359	0.0106166	14.27571362	14.63490599	YintA_01000678
AEH-0000673	NAD/NADP transhydrogenase alpha subunit	pntA	0.28	0.0067219	14.30598312	14.5861915	YintA_01000679
AEH-0000674	hypothetical protein	ydgH	0.434	0.2040345	11.62598364	12.06016416	YintA_01000680
AEH-0000675	Amino acid transporters		0.108	0.0337489	10.34124793	10.44932399	YintA_01000681
AEH-0000676	hypothetical protein		-0.13	0.0499465	11.50900084	11.37870095	YintA_01000682
AEH-0000677	Response regulators consisting of a CheY-like receiver domain and a winged-helix DNA-binding domain	rstA	0.117	0.0459461	11.86636051	11.98344499	YintA_01000683
AEH-0000678	Signal transduction histidine kinase		0.153	0.0527138	11.53279928	11.68575214	YintA_01000684
AEH-0000679	Zn-dependent carboxypeptidase		0.306	0.0609354	12.63987243	12.94538079	YintA_01000685
AEH-0000680	hypothetical protein		0.025	0.013289	9.472456099	9.497114352	YintA_01000686
AEH-0000681	V8-like Glu-specific endopeptidase	ydgD	-0.125	0.0438926	10.91191621	10.78717954	YintA_01000687
AEH-0000682	Predicted transcriptional regulators		-0.239	0.0704462	11.81475338	11.57607625	YintA_01000688
AEH-0000683	Phage-related protein		-0.25	0.051124	12.7738309	12.52404911	YintA_01000689
AEH-0000684	HrpA-like helicases	hrpA	0.245	0.0729682	11.50033244	11.74566243	YintA_01000690
AEH-0000685	Acyl carrier protein phosphodiesterase	azoR	-0.29	0.0901397	11.74966772	11.4591997	YintA_01000691
AEH-0000686	Uncharacterized protein conserved in bacteria		-0.185	0.0417976	12.65723127	12.47265316	YintA_01000692
AEH-0000687	hypothetical protein	ynbE	-0.133	0.0323554	12.79218712	12.65887116	YintA_01000693
AEH-0000688	hypothetical protein	ydbH	0.174	0.0452269	10.52892731	10.70248528	YintA_01000694
AEH-0000689	Lactate dehydrogenase and related dehydrogenases	ldhA	0.14	0.0378009	12.44563112	12.58601372	YintA_01000695
AEH-0000690	Putative hemolysin		0.1	0.0370487	10.53131913	10.63162237	YintA_01000696
AEH-0000691	Uncharacterized membrane protein		0.107	0.0378828	10.54775176	10.65445536	YintA_01000697
AEH-0000692	Membrane transporters of cations and cationic drugs	qacE	-0.101	0.0449952	11.14688321	11.04583842	YintA_01000698
AEH-0000693	Pyruvate:ferredoxin oxidoreductase and related 2-oxoacid:ferredoxin oxidoreductases, alpha subunit	nifJ	0.788	0.9401305	10.95899508	11.74664399	YintA_01000699
AEH-0000694	Predicted ATPase of the PP-loop superfamily implicated in cell cycle control	ttcA	0.351	0.1224835	11.62326623	11.97437184	YintA_01000700
AEH-0000695	Mg2+ and Co2+ transporters	ydaN	0.091	0.0448557	11.12389825	11.21454846	YintA_01000701
AEH-0000696	ABC-type oligopeptide transport system, periplasmic component	mppA	-0.191	0.0557911	12.05876973	11.86783291	YintA_01000702
AEH-0000697	Predicted carboxypeptidase	mpaA	0.12	0.0483739	11.24099165	11.36128422	YintA_01000703
AEH-0000698	L-alanine-DL-glutamate epimerase and related enzymes of enolase superfamily		0.199	0.0612425	11.38026538	11.57964015	YintA_01000704
AEH-0000699	Peroxiredoxin	tpx	-1.078	0.9996074	12.35337474	11.27566485	YintA_01000705
AEH-0000700	Transcriptional regulator of aromatic amino acids metabolism	tyrR	0.693	0.8067675	11.22897188	11.92173389	YintA_01000706
AEH-0000701	Uncharacterized conserved protein		0.086	0.0262313	12.83233703	12.91854785	YintA_01000707
AEH-0000702	Uncharacterized conserved protein		0.196	0.0529774	10.70328973	10.89950596	YintA_01000708
AEH-0000703	Predicted membrane protein	ycjF	-0.029	0.033718	10.57692228	10.5479232	YintA_01000709
AEH-0000704	Predicted ATPase	ycjX	-0.005	0.0424645	11.30436526	11.29951639	YintA_01000710
AEH-0000705	hypothetical protein		0.04	0.0426873	11.72626121	11.76648316	YintA_01000711
AEH-0000706	Putative stress-responsive transcriptional regulator	pspC	-0.314	0.0703223	12.80755227	12.49384858	YintA_01000712
AEH-0000707	hypothetical protein	pspB	0.221	0.0518143	10.44376898	10.6646214	YintA_01000713
AEH-0000708	Phage shock protein A (IM30), suppresses sigma54-dependent transcription	pspA	0.073	0.0449938	11.42633863	11.49940864	YintA_01000714
AEH-0000709	Transcriptional regulators containing an AAA-type ATPase domain and a DNA-binding domain		0.089	0.0419541	10.87503956	10.96381566	YintA_01000715
AEH-0000710	Transaldolase		-0.198	0.0503899	10.76988364	10.57199444	YintA_01000716
AEH-0000711	ABC-type oligopeptide transport system, periplasmic component	sapA	-0.034	0.0392816	10.92138598	10.8869916	YintA_01000717
AEH-0000712	ABC-type antimicrobial peptide transport system, permease component	sapB	0.059	0.0383004	10.75171119	10.81050986	YintA_01000718
AEH-0000713	ABC-type antimicrobial peptide transport system, permease component	sapC	-0.157	0.0535081	11.49409471	11.33671744	YintA_01000719
AEH-0000714	ABC-type antimicrobial peptide transport system, ATPase component	sapD	0.101	0.0469942	11.44065209	11.54136114	YintA_01000720
AEH-0000715	ABC-type antimicrobial peptide transport system, ATPase component	sapF	0.186	0.0513208	10.71486983	10.9010622	YintA_01000721
AEH-0000716	Uncharacterized conserved protein		0.052	0.0433995	11.2540034	11.30602133	YintA_01000722
AEH-0000717	Transcriptional regulator		0.152	0.0348237	10.21036702	10.36226602	YintA_01000723
AEH-0000718	Dipeptide/tripeptide permease	tppB	1.496	1	11.00997847	12.50573557	YintA_01000724
AEH-0000719	Predicted enzyme related to lactoylglutathione lyase		0.138	0.0506958	11.54163104	11.67965529	YintA_01000725
AEH-0000720	Amino acid transporters		-0.672	0.7538384	11.4138387	10.74134033	YintA_01000726
AEH-0000721	Glutathione S-transferase	gst	0.401	0.1336049	12.26235102	12.66358369	YintA_01000727
AEH-0000722	Pyridoxal/pyridoxine/pyridoxamine kinase	pdxY	0.675	0.7441174	11.80616217	12.48075969	YintA_01000728
AEH-0000723	Tyrosyl-tRNA synthetase	tyrS	0.598	0.4973727	12.17081491	12.76920219	YintA_01000729
AEH-0000724	Pyridoxamine-phosphate oxidase	pdxH	0.536	0.3663922	11.94942242	12.48560162	YintA_01000730
AEH-0000725	Predicted periplasmic protein		0.022	0.0425897	11.27957509	11.30164566	YintA_01000731
AEH-0000726	Predicted molecular chaperone distantly related to HSP70-fold metalloproteases	anmK	0.172	0.0556871	11.53989048	11.71213859	YintA_01000732
AEH-0000727	Outer membrane lipoprotein	slyB	-0.151	0.0078267	14.11061165	13.95980564	YintA_01000733
AEH-0000728	Transcriptional regulators	slyA	-0.724	0.8574563	12.28058811	11.55657098	YintA_01000734
AEH-0000729	Multidrug resistance efflux pump		-0.063	0.0359918	10.66577423	10.60323692	YintA_01000735
AEH-0000730	Predicted membrane protein		-0.135	0.0281742	10.1337716	9.998390882	YintA_01000736
AEH-0000731	Predicted oxidoreductase		0.785	0.9345931	11.5282391	12.31295183	YintA_01000737
AEH-0000732	Predicted Fe-S protein	ydhL	-0.179	0.0359708	10.30683901	10.12778967	YintA_01000738
AEH-0000733	Predicted membrane-associated, metal-dependent hydrolase		-0.256	0.0482736	10.33459409	10.07886837	YintA_01000739
AEH-0000734	Transcriptional regulator		0.311	0.1006244	11.26270114	11.57408971	YintA_01000740
AEH-0000735	NADH:flavin oxidoreductases, Old Yellow Enzyme family		0.353	0.1264529	11.19343483	11.54628804	YintA_01000741
AEH-0000736	Lactoylglutathione lyase and related lyases	gloA	0.667	0.7499345	11.26856463	11.93571285	YintA_01000742
AEH-0000737	DNA polymerase III, epsilon subunit and related 3'-5' exonucleases	rnt	0.6	0.5553323	11.68148887	12.28128052	YintA_01000743
AEH-0000738	Glutaredoxin-related protein	grxD	-0.903	0.9896744	12.28447454	11.38173509	YintA_01000744
AEH-0000739	Cell wall-associated hydrolases (invasion-associated proteins)	ydhO	-0.171	0.0540398	11.23376825	11.06234023	YintA_01000745
AEH-0000740	Superoxide dismutase	sodB	2.763	1	11.52951836	14.29230955	YintA_01000746
AEH-0000741	Transcriptional regulators	purR	0.037	0.0433179	11.55239453	11.58892123	YintA_01000748
AEH-0000742	Transcriptional regulator		-0.117	0.0231021	9.949224719	9.832523569	YintA_01000749
AEH-0000743	Permeases of the major facilitator superfamily		-0.316	0.0543689	10.12690316	9.810905296	YintA_01000750
AEH-0000744	hypothetical protein		-0.041	0.0103475	9.297600998	9.256149994	YintA_01000751
AEH-0000745	Cyclopropane fatty acid synthase and related methyltransferases	cfa	-0.289	0.0635954	12.74292636	12.45440043	YintA_01000752
AEH-0000746	Riboflavin synthase alpha chain	ribC	0.218	0.0601687	11.93358814	12.15161905	YintA_01000753
AEH-0000747	Na+-driven multidrug efflux pump		-0.083	0.0428045	11.05713155	10.97399897	YintA_01000754
AEH-0000748	hypothetical protein		-0.106	0.031797	10.36375056	10.2575343	YintA_01000755
AEH-0000749	Pyruvate kinase	pykF	1.008	0.9875465	13.6455809	14.65382564	YintA_01000756
AEH-0000750	Murein lipoprotein	lpp	0.114	0.0045954	14.25249684	14.36606271	YintA_01000757
AEH-0000751	Uncharacterized protein conserved in bacteria		0.38	0.0224491	13.89628468	14.27590014	YintA_01000758
AEH-0000752	SufE protein probably involved in Fe-S center assembly	sufE	-0.625	0.370255	13.72788276	13.10295936	YintA_01000759
AEH-0000753	Selenocysteine lyase	sufS	-0.894	0.9883266	11.7747621	10.88097759	YintA_01000761
AEH-0000754	ABC-type transport system involved in Fe-S cluster assembly, permease component		-1.016	0.9987097	12.15313766	11.13682308	YintA_01000762
AEH-0000756	Large exoproteins involved in heme utilization or adhesion		-0.259	0.0757214	11.93602091	11.6770503	YintA_01000763
AEH-0000757	hypothetical protein		-0.243	0.0411201	10.19452182	9.951374664	YintA_01000764
AEH-0000758	Formate/nitrite family of transporters		-0.257	0.059319	10.64668646	10.38956528	YintA_01000765
AEH-0000759	Enolase		-0.106	0.0342716	10.48000033	10.37426492	YintA_01000766
AEH-0000760	hypothetical protein		-0.367	0.1110116	10.75822859	10.39080078	YintA_01000767
AEH-0000761	Phage-related minor tail protein		-0.193	0.0361044	10.25423324	10.06079811	YintA_01000768
AEH-0000762	hypothetical protein		-0.041	0.0145037	9.571510607	9.530408141	YintA_01000769
AEH-0000763	Preprotein translocase subunit SecA (ATPase, RNA helicase)		-0.409	0.1517133	10.89056772	10.4820354	YintA_01000770
AEH-0000764	hypothetical protein		-0.322	0.0449908	9.891319443	9.569344185	YintA_01000771
AEH-0000765	hypothetical protein		-0.345	0.0988723	10.78434084	10.4390918	YintA_01000772
AEH-0000766	hypothetical protein		-0.071	0.0257353	10.14049883	10.06982033	YintA_01000773
AEH-0000767	hypothetical protein		-0.073	0.0200049	9.857099576	9.783759333	YintA_01000774
AEH-0000768	Uncharacterized conserved protein		-0.096	0.0181347	9.737475348	9.641272714	YintA_01000775
AEH-0000769	Protease subunit of ATP-dependent Clp proteases		-0.153	0.0445175	10.78700095	10.63406147	YintA_01000777
AEH-0000770	Bacteriophage capsid protein		-0.206	0.0372093	10.23940731	10.03315403	YintA_01000778
AEH-0000771	hypothetical protein		-0.157	0.0168048	9.57157596	9.414134259	YintA_01000779
AEH-0000772	Bacteriophage tail assembly protein		-0.321	0.0575781	10.16506998	9.84435465	YintA_01000780
AEH-0000773	hypothetical protein		-0.061	0.0281546	10.26728892	10.20624025	YintA_01000781
AEH-0000774	hypothetical protein		-0.35	0.0970472	10.69188789	10.34175578	YintA_01000782
AEH-0000775	hypothetical protein		-0.167	0.0517656	12.03984377	11.87287953	YintA_01000783
AEH-0000776	hypothetical protein		-0.25	0.054155	10.53812398	10.28762724	YintA_01000784
AEH-0000777	hypothetical protein		-0.36	0.121024	11.09264641	10.73306575	YintA_01000785
AEH-0000778	hypothetical protein		-0.447	0.2105584	11.11290547	10.66555306	YintA_01000786
AEH-0000779	hypothetical protein		-0.251	0.0526452	10.49083833	10.24002562	YintA_01000787
AEH-0000780	hypothetical protein		-0.545	0.4104442	11.29660055	10.75157652	YintA_01000788
AEH-0000781	hypothetical protein		-0.094	0.0128239	9.439732635	9.346046373	YintA_01000789
AEH-0000782	hypothetical protein		-0.093	0.0235069	10.00662839	9.913901848	YintA_01000790
AEH-0000783	hypothetical protein		0.28	0.0683342	10.43786394	10.71806617	YintA_01000791
AEH-0000784	PEP phosphonomutase and related enzymes		0.043	0.0395847	10.8889735	10.93147804	YintA_01000792
AEH-0000785	Adenosine deaminase		-0.031	0.0391938	10.9191061	10.88816388	YintA_01000793
AEH-0000786	hypothetical protein		-0.461	0.226801	11.05937463	10.59828516	YintA_01000794
AEH-0000787	hypothetical protein		-0.371	0.132833	11.19228013	10.82158846	YintA_01000795
AEH-0000788	Superfamily II helicase and inactivated derivatives		-0.222	0.0444323	10.40340784	10.18101676	YintA_01000796
AEH-0000789	hypothetical protein		-0.065	0.0087051	9.165031587	9.099719504	YintA_01000797
AEH-0000790	hypothetical protein		-0.248	0.0333188	9.936375558	9.688056881	YintA_01000798
AEH-0000791	hypothetical protein		-0.163	0.0373466	10.42394389	10.26098907	YintA_01000799
AEH-0000792	hypothetical protein		-0.366	0.1167316	10.88269778	10.51632682	YintA_01000800
AEH-0000793	hypothetical protein		-0.227	0.0423571	10.31278812	10.085814	YintA_01000801
AEH-0000794	Acyl-CoA dehydrogenases		-0.388	0.1234112	10.71901408	10.3308804	YintA_01000802
AEH-0000795	hypothetical protein		-0.267	0.0635512	10.69073933	10.42330367	YintA_01000803
AEH-0000796	hypothetical protein		-0.115	0.025916	10.08116866	9.96662856	YintA_01000804
AEH-0000797	hypothetical protein		-0.392	0.0935277	10.25331856	9.861664246	YintA_01000805
AEH-0000798	Predicted transcriptional regulator		-0.078	0.0059304	8.90194508	8.823926282	YintA_01000806
AEH-0000799	Integrase		-0.2	0.0583602	11.1624993	10.96225799	YintA_01000807
AEH-0000800	5,10-methylene-tetrahydrofolate dehydrogenase/Methenyl tetrahydrofolate cyclohydrolase	folD	-0.143	0.0245372	13.16133191	13.01794089	YintA_01000808
AEH-0000801	Uncharacterized conserved protein	ybcJ	0.029	0.0423592	11.21076015	11.23982933	YintA_01000809
AEH-0000802	Cysteinyl-tRNA synthetase	cysS	0.083	0.0158012	13.35094513	13.43357214	YintA_01000810
AEH-0000803	Peptidyl-prolyl cis-trans isomerase (rotamase) - cyclophilin family	ppiB	0.446	0.0984899	13.07689821	13.52270264	YintA_01000811
AEH-0000804	Uncharacterized protein conserved in bacteria	lpxH	0.264	0.0795106	11.3229647	11.58654989	YintA_01000812
AEH-0000805	Phosphoribosylcarboxyaminoimidazole (NCAIR) mutase	purE	0.649	0.6991763	11.46851826	12.11710598	YintA_01000813
AEH-0000806	Phosphoribosylaminoimidazole carboxylase (NCAIR synthetase)	purK	0.618	0.6071169	10.70846057	11.32619578	YintA_01000814
AEH-0000807	Predicted ABC-type transport system involved in lysophospholipase L1 biosynthesis, permease component	ybbP	-0.086	0.041585	10.94912494	10.86314323	YintA_01000815
AEH-0000808	Predicted ABC-type transport system involved in lysophospholipase L1 biosynthesis, ATPase component	ybbA	0.028	0.0428945	11.62747327	11.65538746	YintA_01000816
AEH-0000809	Lysophospholipase L1 and related esterases	tesA	0.246	0.0725356	11.58919363	11.83521574	YintA_01000817
AEH-0000810	Dehydrogenases with different specificities (related to short-chain alcohol dehydrogenases)	ybbO	0.157	0.0406963	12.38922769	12.5466219	YintA_01000818
AEH-0000811	Thioredoxin domain-containing protein	ybbN	0.187	0.0496622	12.16071951	12.34767663	YintA_01000819
AEH-0000812	Membrane protease subunits, stomatin/prohibitin homologs	qmcA	0.045	0.0436256	11.39895282	11.44414467	YintA_01000820
AEH-0000813	Membrane protein implicated in regulation of membrane protease activity	ybbJ	-0.078	0.0440742	11.83698801	11.75897412	YintA_01000821
AEH-0000814	Predicted transcriptional regulators	cueR	0.182	0.0491502	10.64242119	10.82477304	YintA_01000822
AEH-0000815	Cation transport ATPase	copA	1.687	1	10.17301723	11.86027661	YintA_01000823
AEH-0000816	Uncharacterized protein conserved in bacteria	ybaP	0.31	0.0888517	10.66704883	10.97751015	YintA_01000824
AEH-0000817	Uncharacterized conserved protein	ybaK	0.202	0.0403496	10.16724358	10.36890501	YintA_01000825
AEH-0000818	5'-nucleotidase/2',3'-cyclic phosphodiesterase and related esterases	ushA	0.403	0.1586278	11.84955037	12.25214477	YintA_01000826
AEH-0000819	Permeases of the major facilitator superfamily	rosA	0.093	0.0443074	11.04298839	11.1361311	YintA_01000827
AEH-0000820	Kef-type K+ transport system, predicted NAD-binding component	ybaL	0.237	0.0603667	12.11817817	12.35470087	YintA_01000828
AEH-0000821	Sugar kinases, ribokinase family	gsk	0.163	0.0474827	12.09999701	12.26305674	YintA_01000829
AEH-0000822	Chain length determinant protein		0.212	0.0639818	11.27928596	11.49147166	YintA_01000830
AEH-0000823	UDP-glucose 4-epimerase		-0.005	0.019983	13.10866523	13.10335458	YintA_01000831
AEH-0000824	Predicted pyridoxal phosphate-dependent enzyme apparently involved in regulation of cell wall biogenesis		-0.119	0.0169459	13.44912248	13.33056458	YintA_01000832
AEH-0000825	hypothetical protein		-0.436	0.0613117	13.87838353	13.44243435	YintA_01000833
AEH-0000826	Protoheme ferro-lyase (ferrochelatase)	hemH	-0.108	0.032706	12.68450139	12.57614409	YintA_01000834
AEH-0000827	Adenylate kinase and related kinases	adk	0.509	0.094667	13.54241375	14.05164251	YintA_01000835
AEH-0000828	Molecular chaperone, HSP90 family	htpG	0.213	0.0298022	13.02042275	13.23388304	YintA_01000836
AEH-0000829	Recombinational DNA repair protein (RecF pathway)	recR	0.437	0.2099064	11.58065349	12.01811236	YintA_01000837
AEH-0000830	Uncharacterized protein conserved in bacteria	ybaB	0.583	0.3729966	12.63567118	13.21828945	YintA_01000838
AEH-0000831	DNA polymerase III, gamma/tau subunits	dnaX	0.287	0.0845469	10.92584267	11.21238948	YintA_01000839
AEH-0000832	Lactoylglutathione lyase and related lyases		-0.223	0.0666128	11.5058917	11.28334869	YintA_01000840
AEH-0000833	Histone acetyltransferase HPA2 and related acetyltransferases		0.067	0.0319255	10.37883664	10.44547734	YintA_01000841
AEH-0000834	Adenine/guanine phosphoribosyltransferases and related PRPP-binding proteins	apt	0.296	0.019852	13.66128377	13.95703006	YintA_01000842
AEH-0000835	Uncharacterized protein conserved in bacteria		-0.324	0.093136	12.38945981	12.06521191	YintA_01000843
AEH-0000836	Primosomal replication protein N''	priC	-0.12	0.0351927	10.48141839	10.36106661	YintA_01000844
AEH-0000837	hypothetical protein	ybaM	0.073	0.0196509	9.766277993	9.839314443	YintA_01000846
AEH-0000838	Small-conductance mechanosensitive channel		-0.243	0.0724698	11.52980831	11.28684561	YintA_01000847
AEH-0000839	Uncharacterized conserved protein involved in intracellular sulfur reduction		-0.212	0.0633902	11.39068259	11.1786555	YintA_01000848
AEH-0000840	Transcriptional regulator	acrR	0.28	0.0835762	11.04349462	11.32303831	YintA_01000849
AEH-0000841	Membrane-fusion protein	acrA	0.17	0.0219335	13.19458552	13.36467113	YintA_01000850
AEH-0000842	Cation/multidrug efflux pump	acrB	0.242	0.0524976	12.42967712	12.67130396	YintA_01000851
AEH-0000843	Ribosomal protein L31		-0.221	0.0629563	11.16547092	10.94448327	YintA_01000852
AEH-0000844	ABC-type metal ion transport system, periplasmic component/surface adhesin		-0.062	0.022709	10.00175913	9.939786044	YintA_01000853
AEH-0000845	ABC-type Mn2+/Zn2+ transport systems, permease components		-0.384	0.1207881	10.72668191	10.34266735	YintA_01000854
AEH-0000846	ABC-type Mn/Zn transport systems, ATPase component		-0.401	0.1150005	10.4628306	10.06226116	YintA_01000855
AEH-0000847	hypothetical protein	ybaJ	-0.228	0.0672796	11.37765287	11.14965764	YintA_01000856
AEH-0000848	Predicted methylated DNA-protein cysteine methyltransferase		-0.168	0.0449149	10.71875214	10.55047638	YintA_01000858
AEH-0000849	Uncharacterized protein conserved in bacteria	ybaY	0.031	0.0191523	9.802359085	9.833287003	YintA_01000859
AEH-0000850	Acyl-CoA thioesterase	tesB	-0.396	0.12797	12.67947594	12.28337035	YintA_01000861
AEH-0000851	Ammonia permease	amtB	0.403	0.0497639	13.42792777	13.83095649	YintA_01000862
AEH-0000852	Nitrogen regulatory protein PII	glnK	0.524	0.3670716	11.55213741	12.07582544	YintA_01000863
AEH-0000853	ABC-type multidrug transport system, ATPase and permease components	mdlB	-0.103	0.046059	11.24549076	11.14219325	YintA_01000864
AEH-0000854	ABC-type multidrug transport system, ATPase and permease components	mdlA	-0.076	0.0423257	11.04997088	10.9739656	YintA_01000865
AEH-0000855	Transcriptional regulators	ybaO	-0.076	0.0398509	10.86709519	10.7913743	YintA_01000866
AEH-0000856	Cysteine synthase		-0.275	0.0377882	9.946388902	9.670987095	YintA_01000867
AEH-0000857	Predicted hydrolases of the HAD superfamily		-0.014	0.0320666	10.49055834	10.47608928	YintA_01000868
AEH-0000858	ABC-type uncharacterized transport system, periplasmic component		-0.015	0.0429535	11.45497023	11.43956189	YintA_01000869
AEH-0000859	Predicted PP-loop superfamily ATPase	queC	0.386	0.1348266	10.55846741	10.94464475	YintA_01000870
AEH-0000860	Predicted thioesterase		-0.174	0.0252015	9.909354762	9.735735517	YintA_01000871
AEH-0000861	DNA uptake protein and related DNA-binding proteins		-0.237	0.0410116	10.22216595	9.985345665	YintA_01000873
AEH-0000862	Parvulin-like peptidyl-prolyl isomerase	ppiD	0.217	0.0352798	12.845496	13.06201295	YintA_01000874
AEH-0000863	Bacterial nucleoid DNA-binding protein	hupB	0.042	0.0219709	13.00018658	13.04231447	YintA_01000875
AEH-0000864	ATP-dependent Lon protease, bacterial type	lon	0.094	0.0116589	13.61206509	13.70598918	YintA_01000876
AEH-0000865	ATP-dependent protease Clp, ATPase subunit	clpX	0.302	0.0855787	11.97941825	12.28114677	YintA_01000877
AEH-0000866	Protease subunit of ATP-dependent Clp proteases	clpP	0.045	0.0144321	13.41005138	13.45516508	YintA_01000878
AEH-0000867	FKBP-type peptidyl-prolyl cis-trans isomerase (trigger factor)	tig	0.386	0.0316072	13.68977749	14.0757663	YintA_01000880
AEH-0000868	Stress-induced morphogen (activity unknown)	bolA	-0.541	0.3682264	10.95029465	10.40975129	YintA_01000881
AEH-0000869	Uncharacterized lipoprotein	yajG	0.599	0.5572245	11.63715421	12.23650844	YintA_01000882
AEH-0000870	Permeases of the major facilitator superfamily	ampG	-0.183	0.0567407	11.84409221	11.66135617	YintA_01000883
AEH-0000871	dTDP-D-glucose 4,6-dehydratase		-0.041	0.0350816	10.64467152	10.6039366	YintA_01000884
AEH-0000872	Heme/copper-type cytochrome/quinol oxidases, subunit 2	cyoA	-1.622	1	13.53076804	11.9092675	YintA_01000885
AEH-0000873	Heme/copper-type cytochrome/quinol oxidases, subunit 1	cyoB	-1.704	1	14.90899364	13.20469731	YintA_01000886
AEH-0000874	Heme/copper-type cytochrome/quinol oxidase, subunit 3	cyoC	-1.773	1	14.30822031	12.53504377	YintA_01000887
AEH-0000875	Heme/copper-type cytochrome/quinol oxidase, subunit 4	cyoD	-1.651	1	14.62536481	12.97478718	YintA_01000888
AEH-0000876	Polyprenyltransferase (cytochrome oxidase assembly factor)	cyoE	-1.175	0.9999475	12.59523509	11.42065792	YintA_01000889
AEH-0000877	Permeases of the major facilitator superfamily	yajR	-0.008	0.0360239	10.71444917	10.70655541	YintA_01000890
AEH-0000878	Uncharacterized protein conserved in bacteria	yajQ	0.103	0.027841	12.78664182	12.88994143	YintA_01000891
AEH-0000879	Ketopantoate reductase	panE	-0.126	0.0494853	11.5029078	11.37658459	YintA_01000892
AEH-0000880	Putative intracellular protease/amidase	yajL	-0.072	0.0438503	11.81918574	11.74683589	YintA_01000893
AEH-0000881	Thiamine biosynthesis ATP pyrophosphatase	thiI	0.188	0.055345	11.86373022	12.05185917	YintA_01000895
AEH-0000882	Exonuclease VII small subunit	xseB	0.284	0.0805659	11.90314967	12.18746313	YintA_01000896
AEH-0000883	Geranylgeranyl pyrophosphate synthase	ispA	0.309	0.0943483	10.88402401	11.19336458	YintA_01000897
AEH-0000884	Deoxyxylulose-5-phosphate synthase	dxs	0.229	0.0684222	11.41860436	11.64740653	YintA_01000898
AEH-0000885	Phosphatidylglycerophosphatase A and related proteins	pgpA	-0.022	0.0430766	11.50850469	11.48607767	YintA_01000899
AEH-0000886	Thiamine monophosphate kinase	thiL	0.407	0.135587	12.30058534	12.70725747	YintA_01000900
AEH-0000887	Transcription termination factor	nusB	0.375	0.0856258	12.70399044	13.07903683	YintA_01000901
AEH-0000888	Riboflavin synthase beta-chain	ribE	0.466	0.1520757	12.74374981	13.20985128	YintA_01000902
AEH-0000889	Pyrimidine reductase, riboflavin biosynthesis	ribD	0.117	0.0481498	11.59350379	11.71052459	YintA_01000903
AEH-0000890	Predicted transcriptional regulator, consists of a Zn-ribbon and ATP-cone domains		0.23	0.0471163	12.52584603	12.75540645	YintA_01000904
AEH-0000891	Preprotein translocase subunit SecF	secF	0.526	0.2543906	12.61497785	13.14052783	YintA_01000905
AEH-0000892	Preprotein translocase subunit SecD	secD	0.567	0.1688578	13.4575594	14.02452071	YintA_01000906
AEH-0000893	Preprotein translocase subunit YajC	yajC	0.701	0.6125337	13.03932807	13.74080307	YintA_01000907
AEH-0000894	Queuine/archaeosine tRNA-ribosyltransferase	tgt	0.292	0.0845888	11.85658558	12.14811237	YintA_01000908
AEH-0000895	S-adenosylmethionine:tRNA-ribosyltransferase-isomerase (queuine synthetase)	queA	0.249	0.0595466	12.2606366	12.51003929	YintA_01000909
AEH-0000896	Uncharacterized protein conserved in bacteria	acpH	0.006	0.0380232	10.83872717	10.84505641	YintA_01000910
AEH-0000897	Peroxiredoxin	ahpC	-0.096	0.0084619	13.94407991	13.84842488	YintA_01000911
AEH-0000898	Gamma-glutamyltransferase		-0.543	0.4171414	11.97449188	11.43173564	YintA_01000912
AEH-0000900	Beta-galactosidase/beta-glucuronidase		-0.366	0.1369219	11.62090381	11.2550799	YintA_01000913
AEH-0000901	hypothetical protein		-0.405	0.1619964	11.14830897	10.74331581	YintA_01000914
AEH-0000902	hypothetical protein		-0.52	0.3392519	11.11120489	10.59071776	YintA_01000915
AEH-0000903	hypothetical protein		-0.511	0.2472501	10.49017447	9.979558761	YintA_01000916
AEH-0000904	Glycosyltransferases, probably involved in cell wall biogenesis		-0.536	0.2750055	10.36938303	9.83350105	YintA_01000917
AEH-0000905	Anti-sigma regulatory factor (Ser/Thr protein kinase)		-0.414	0.0858946	9.987241292	9.573497709	YintA_01000918
AEH-0000906	Nucleoside-diphosphate-sugar pyrophosphorylase involved in lipopolysaccharide biosynthesis/translation initiation factor 2B, gamma/epsilon subunits (eIF-2Bgamma/eIF-2Bepsilon)		-0.391	0.1146598	10.54933839	10.1578587	YintA_01000919
AEH-0000907	Serine phosphatase RsbU, regulator of sigma subunit		-0.627	0.6282824	11.25044643	10.62298969	YintA_01000920
AEH-0000908	hypothetical protein		-0.489	0.2489961	10.80381147	10.31474311	YintA_01000921
AEH-0000909	Glucan phosphorylase		-0.278	0.0460058	10.14866703	9.870506374	YintA_01000922
AEH-0000910	hypothetical protein		-0.244	0.0414534	10.20265763	9.959148525	YintA_01000923
AEH-0000911	Response regulators consisting of a CheY-like receiver domain and a winged-helix DNA-binding domain		-0.24	0.0100208	9.009810086	8.769937374	YintA_01000924
AEH-0000912	P pilus assembly protein, pilin FimA		-0.129	0.0203771	9.799295408	9.670036175	YintA_01000925
AEH-0000913	P pilus assembly protein, chaperone PapD		-0.186	0.0294307	10.03618305	9.849904291	YintA_01000926
AEH-0000914	P pilus assembly protein, porin PapC		-0.093	0.0200026	9.836297842	9.74330489	YintA_01000927
AEH-0000915	hypothetical protein		-0.106	0.0203894	9.837883889	9.731800466	YintA_01000928
AEH-0000916	P pilus assembly protein, chaperone PapD		-0.315	0.0621937	10.29935127	9.984428423	YintA_01000929
AEH-0000917	Predicted signal transduction protein containing sensor and EAL domains		-0.217	0.0379291	10.21782288	10.00107815	YintA_01000930
AEH-0000918	Response regulators consisting of a CheY-like receiver domain and a winged-helix DNA-binding domain		-0.375	0.0985308	10.4698216	10.09482418	YintA_01000931
AEH-0000919	hypothetical protein		-0.278	0.0269576	9.619620366	9.341305369	YintA_01000932
AEH-0000920	Dissimilatory sulfite reductase (desulfoviridin), gamma subunit	yccK	-0.068	0.0441191	11.30348073	11.23514038	YintA_01000933
AEH-0000921	Acylphosphatases	yccX	-0.264	0.0796271	11.67259113	11.4085903	YintA_01000934
AEH-0000922	Predicted SAM-dependent methyltransferases		0.016	0.0429407	11.41994721	11.43626589	YintA_01000935
AEH-0000923	Uncharacterized conserved protein	hspQ	-0.193	0.052675	10.91048746	10.71730576	YintA_01000936
AEH-0000924	Predicted CoA-binding protein	yccU	-0.016	0.0415317	11.15103232	11.1348868	YintA_01000937
AEH-0000925	Uncharacterized protein conserved in bacteria		-0.199	0.0390654	12.83711628	12.63857386	YintA_01000938
AEH-0000926	Methylglyoxal synthase	mgsA	0.662	0.7211922	11.69644661	12.35847988	YintA_01000939
AEH-0000927	Superfamily I DNA and RNA helicases	helD	0.081	0.0449745	11.64676066	11.72757271	YintA_01000940
AEH-0000928	Predicted membrane protein	yccF	0.549	0.4268335	10.84733059	11.39650008	YintA_01000941
AEH-0000929	Predicted membrane protein	yccS	0.269	0.0729823	10.71976609	10.98887973	YintA_01000942
AEH-0000930	Regulator of competence-specific genes	sxy	-0.261	0.0786975	11.61133669	11.35006712	YintA_01000943
AEH-0000931	SOS-response cell division inhibitor, blocks FtsZ ring formation	sulA	-1.511	1	12.78921382	11.27811776	YintA_01000944
AEH-0000932	Outer membrane protein and related peptidoglycan-associated (lipo)proteins	ompA	-0.127	0.001301	15.05324297	14.92660896	YintA_01000945
AEH-0000933	Uncharacterized protein conserved in bacteria	ycbG	0.223	0.0626016	10.88413584	11.10760645	YintA_01000946
AEH-0000934	Predicted ATP-dependent protease	ycbZ	0.429	0.2031839	11.14924351	11.57871009	YintA_01000947
AEH-0000935	3-hydroxymyristoyl/3-hydroxydecanoyl-(acyl carrier protein) dehydratases	fabA	0.749	0.8983389	11.39041186	12.13969598	YintA_01000948
AEH-0000936	Predicted transcriptional regulators		0.204	0.0619661	11.27605842	11.47967566	YintA_01000949
AEH-0000937	3-oxoacyl-(acyl-carrier-protein) synthase		0.093	0.0436796	10.98551727	11.07858253	YintA_01000950
AEH-0000938	Uncharacterized protein conserved in bacteria	ymbA	0.069	0.0425787	11.0348063	11.10407141	YintA_01000951
AEH-0000939	Paraquat-inducible protein B	pqiB	0.052	0.0436807	11.60526279	11.65713559	YintA_01000952
AEH-0000940	Uncharacterized paraquat-inducible protein A	pqiA	-0.02	0.0417663	11.1763533	11.15683498	YintA_01000953
AEH-0000941	ATPase components of ABC transporters with duplicated ATPase domains	uup	0.346	0.0714696	12.71343499	13.05904806	YintA_01000954
AEH-0000942	Predicted N6-adenine-specific DNA methylase	rlmL	0.466	0.246936	11.71293835	12.17900837	YintA_01000955
AEH-0000943	Uncharacterized Fe-S protein	ycbX	0.744	0.8910716	11.39732027	12.14118731	YintA_01000956
AEH-0000944	hypothetical protein	ycbW	-0.067	0.0420037	11.98090035	11.91433699	YintA_01000957
AEH-0000945	Dihydroorotate dehydrogenase	pyrD	0.645	0.6319287	12.14129551	12.78624958	YintA_01000958
AEH-0000946	Aminopeptidase N	pepN	-0.402	0.1162621	12.90878013	12.50716348	YintA_01000959
AEH-0000947	Nicotinic acid phosphoribosyltransferase	pncB	-0.17	0.0552545	11.43701043	11.26736209	YintA_01000960
AEH-0000948	Aspartyl/asparaginyl-tRNA synthetases	asnS	0.404	0.0645149	13.21122609	13.61569471	YintA_01000961
AEH-0000949	Outer membrane protein (porin)	ompF	0.037	0.0001719	15.77452498	15.81134073	YintA_01000962
AEH-0000950	Aspartate/tyrosine/aromatic aminotransferase	aspC	0.43	0.0394043	13.74593833	14.17641851	YintA_01000963
AEH-0000951	FOG: EAL domain		-0.131	0.0410048	10.72060388	10.58965063	YintA_01000964
AEH-0000952	Zn-dependent hydrolases, including glyoxylases	ycbL	0.27	0.018373	13.63123434	13.9010928	YintA_01000965
AEH-0000953	Uncharacterized protein conserved in bacteria	ycbK	0.312	0.0575571	12.75818162	13.07042609	YintA_01000966
AEH-0000954	Uncharacterized protein conserved in bacteria	ycbB	0.016	0.0429785	11.48169096	11.49745174	YintA_01000967
AEH-0000955	Uncharacterized protein involved in chromosome partitioning	mukB	0.541	0.4145873	11.32622615	11.86694454	YintA_01000968
AEH-0000956	Uncharacterized protein involved in chromosome partitioning	mukE	0.508	0.3297474	11.60357138	12.11131725	YintA_01000969
AEH-0000957	Uncharacterized protein involved in chromosome partitioning	mukF	0.425	0.1936348	11.57434252	11.99911521	YintA_01000970
AEH-0000958	SAM-dependent methyltransferases	smtA	0.318	0.1041397	11.25988103	11.57769586	YintA_01000971
AEH-0000959	Uncharacterized conserved protein		-0.087	0.0407717	10.88958045	10.80268022	YintA_01000972
AEH-0000960	hypothetical protein	ycbJ	1.191	0.9999661	11.13715095	12.32844389	YintA_01000973
AEH-0000961	CMP-2-keto-3-deoxyoctulosonic acid synthetase	kdsB	0.456	0.2281035	11.77489912	12.23094658	YintA_01000974
AEH-0000962	Uncharacterized conserved protein	ycaR	0.395	0.157305	11.69831524	12.09359569	YintA_01000975
AEH-0000963	Cold shock proteins	cspB	-0.528	0.2115647	10.07665044	9.548729977	YintA_01000976
AEH-0000964	Cold shock proteins		-0.25	0.0595008	12.51416475	12.26447856	YintA_01000977
AEH-0000965	Uncharacterized protein conserved in bacteria		-0.049	0.0401366	10.96029254	10.91115613	YintA_01000978
AEH-0000966	Tetraacyldisaccharide-1-P 4'-kinase	lpxK	0.123	0.040505	10.60683948	10.72973764	YintA_01000979
AEH-0000967	ABC-type multidrug transport system, ATPase and permease components	msbA	0.176	0.0414203	12.44434027	12.61999981	YintA_01000980
AEH-0000968	predicted metallo-beta-lactamase superfamily hydrolase (pseudogene)		-0.235	0.0523754	10.5904554	10.35592983	YintA_01000981
AEH-0000969	Bacterial nucleoid DNA-binding protein	ihfB	-0.005	0.0065232	14.01746682	14.01203553	YintA_01000982
AEH-0000970	Ribosomal protein S1	rpsA	0.018	0.0006022	15.26491646	15.2826571	YintA_01000983
AEH-0000971	Cytidylate kinase	cmk	0.186	0.0549183	11.8651101	12.05094006	YintA_01000984
AEH-0000972	5-enolpyruvylshikimate-3-phosphate synthase	aroA	0.362	0.0560355	13.0937637	13.45622077	YintA_01000985
AEH-0000973	Phosphoserine aminotransferase	serC	0.318	0.0072066	14.36551508	14.68309413	YintA_01000986
AEH-0000974	L-asparaginase/archaeal Glu-tRNAGln amidotransferase subunit D	ansB	1.301	0.9999964	9.742642845	11.04402688	YintA_01000987
AEH-0000975	Uncharacterized conserved protein	ycaO	-0.359	0.1309377	11.50370204	11.14433062	YintA_01000988
AEH-0000976	Formate/nitrite family of transporters	focA	2.849	1	11.70247859	14.55194138	YintA_01000989
AEH-0000977	Pyruvate-formate lyase	pflB	2.99	1	12.29380692	15.28373914	YintA_01000990
AEH-0000978	Pyruvate-formate lyase-activating enzyme	pflA	1.424	0.9999999	10.24175245	11.6654248	YintA_01000991
AEH-0000979	Permeases of the major facilitator superfamily	ycaD	-0.263	0.0468509	10.25277838	9.989555735	YintA_01000992
AEH-0000980	Seryl-tRNA synthetase	serS	0.679	0.4884378	13.22933404	13.90860306	YintA_01000993
AEH-0000981	ATPase related to the helicase subunit of the Holliday junction resolvase	ycaJ	0.401	0.1673448	11.53402591	11.93489731	YintA_01000994
AEH-0000982	Outer membrane lipoprotein-sorting protein	lolA	0.306	0.0577361	12.71234011	13.01805892	YintA_01000995
AEH-0000983	DNA segregation ATPase FtsK/SpoIIIE and related proteins	ftsK	0.2	0.0488116	12.2841803	12.48392857	YintA_01000996
AEH-0000984	Transcriptional regulators	lrp	0.491	0.0706153	13.65374318	14.14453143	YintA_01000997
AEH-0000985	Thioredoxin reductase	trxB	0.064	0.0182621	13.20248385	13.26615445	YintA_01000998
AEH-0000986	ABC-type transport system involved in cytochrome bd biosynthesis, ATPase and permease components	cydD	0.141	0.0503974	11.66777152	11.80886288	YintA_01000999
AEH-0000987	ABC-type transport system involved in cytochrome bd biosynthesis, fused ATPase and permease components	cydC	0.152	0.0525131	11.25861299	11.41109531	YintA_01001000
AEH-0000988	Leu/Phe-tRNA-protein transferase	aat	0.315	0.090023	10.63646692	10.95132686	YintA_01001001
AEH-0000989	Translation initiation factor 1 (IF-1)	infA	0.521	0.2236792	12.75849296	13.27950384	YintA_01001002
AEH-0000990	ATPases with chaperone activity, ATP-binding subunit	clpA	-0.584	0.255545	13.76955794	13.18531934	YintA_01001003
AEH-0000991	Uncharacterized conserved protein	clpS	0.054	0.0415583	11.90751424	11.96108586	YintA_01001004
AEH-0000992	Cold shock proteins	cspD	0.338	0.093225	10.40790636	10.74597935	YintA_01001005
AEH-0000993	ABC-type antimicrobial peptide transport system, permease component	macB	0.097	0.0428207	10.89341936	10.99009938	YintA_01001006
AEH-0000994	Membrane-fusion protein	macA	0.053	0.0409267	10.96210204	11.0149676	YintA_01001007
AEH-0000995	Uncharacterized protein conserved in bacteria		-0.261	0.0499955	10.35238577	10.09150038	YintA_01001008
AEH-0000996	Predicted ATP-dependent endonuclease of the OLD family	ybjD	-0.056	0.0430439	11.2266165	11.17110243	YintA_01001009
AEH-0000997	Predicted membrane protein		0.11	0.0466004	11.1356235	11.2453089	YintA_01001010
AEH-0000998	6Fe-6S prismane cluster-containing protein	hcp	0.423	0.1236355	9.930125083	10.35326005	YintA_01001011
AEH-0000999	Flavodoxin reductases (ferredoxin-NADPH reductases) family 1	hcr	0.005	0.0404024	11.03006053	11.03544354	YintA_01001012
AEH-0001000	Thiamine pyrophosphate-requiring enzymes [acetolactate synthase, pyruvate dehydrogenase (cytochrome), glyoxylate carboligase, phosphonopyruvate decarboxylase]	poxB	-0.395	0.1465735	11.02990271	10.63515307	YintA_01001013
AEH-0001001	O-Methyltransferase involved in polyketide biosynthesis		-0.265	0.0353359	9.924489694	9.659385698	YintA_01001014
AEH-0001002	Threonine aldolase	ltaA	0.105	0.0420845	12.07584687	12.18054167	YintA_01001015
AEH-0001003	Predicted nucleoside-diphosphate-sugar epimerases	ybjT	0.246	0.067896	10.83101004	11.076967	YintA_01001016
AEH-0001004	Nucleoside-diphosphate-sugar epimerases		0.097	0.0421866	10.8470691	10.94390147	YintA_01001017
AEH-0001005	hypothetical protein		-0.28	0.0734028	12.38058636	12.1007544	YintA_01001018
AEH-0001006	ABC-type arginine transport system, ATPase component	artP	0.334	0.0279187	13.55284874	13.88670444	YintA_01001019
AEH-0001007	ABC-type amino acid transport/signal transduction systems, periplasmic component/domain	artI	0.404	0.0365855	13.66904519	14.07305313	YintA_01001020
AEH-0001008	ABC-type arginine transport system, permease component	artQ	0.217	0.0139558	13.68442158	13.90162654	YintA_01001021
AEH-0001009	ABC-type arginine/histidine transport system, permease component	artM	0.286	0.0866959	11.61026505	11.89601964	YintA_01001022
AEH-0001010	Transcriptional regulator		-0.065	0.0444287	11.42673229	11.36192509	YintA_01001023
AEH-0001011	NAD-dependent aldehyde dehydrogenases		-0.068	0.0291164	10.30537185	10.236938	YintA_01001024
AEH-0001012	Alcohol dehydrogenase, class IV		-0.058	0.0393094	10.87846751	10.82018812	YintA_01001025
AEH-0001013	Zn-dependent hydrolases, including glyoxylases		-0.196	0.056381	11.08898946	10.89323996	YintA_01001026
AEH-0001014	ABC-type amino acid transport/signal transduction systems, periplasmic component/domain		0.322	0.0017669	15.06740803	15.38893132	YintA_01001027
AEH-0001016	AraC-type DNA-binding domain-containing proteins		-0.083	0.0329348	10.46690903	10.38351229	YintA_01001028
AEH-0001017	Permeases of the drug/metabolite transporter (DMT) superfamily		-0.412	0.1651967	11.05613572	10.64370808	YintA_01001029
AEH-0001018	Permeases of the drug/metabolite transporter (DMT) superfamily		-0.384	0.1350278	10.97899886	10.59468385	YintA_01001030
AEH-0001019	Transcriptional regulators containing a DNA-binding HTH domain and an aminotransferase domain (MocR family) and their eukaryotic orthologs		0.166	0.0407126	10.379958	10.54642207	YintA_01001031
AEH-0001020	Thiol-disulfide isomerase and thioredoxins		-0.119	0.0296893	10.23981777	10.12109142	YintA_01001032
AEH-0001021	Protein-disulfide isomerase		-0.08	0.023423	10.01919915	9.939370637	YintA_01001033
AEH-0001022	Thiol:disulfide interchange protein		-0.016	0.0164144	9.682416562	9.666041697	YintA_01001034
AEH-0001023	Uncharacterized protein predicted to be involved in C-type cytochrome biogenesis		-0.231	0.0372829	10.13383759	9.902862634	YintA_01001035
AEH-0001024	hypothetical protein		0.046	0.0173154	9.684960013	9.731249806	YintA_01001036
AEH-0001025	hypothetical protein	flk	-0.27	0.0811649	11.43312601	11.16301393	YintA_01001037
AEH-0001026	Di- and tricarboxylate transporters		-0.283	0.0861308	11.40081521	11.11738083	YintA_01001038
AEH-0001027	hypothetical protein		-0.303	0.0867845	11.02131756	10.71848284	YintA_01001039
AEH-0001028	Aspartate racemase		-0.164	0.0517671	12.00414814	11.84014262	YintA_01001040
AEH-0001029	FOG: GGDEF domain		0.343	0.1195291	11.19247016	11.53562821	YintA_01001041
AEH-0001030	3-oxoacyl-(acyl-carrier-protein) synthase	fabB	1.018	0.9944862	13.20890128	14.2268699	YintA_01001042
AEH-0001031	Glycine/D-amino acid oxidases (deaminating)	mnmC	0.337	0.1048379	10.70783837	11.04482639	YintA_01001043
AEH-0001032	hypothetical protein	yfcL	0.074	0.0436757	11.12088679	11.19504626	YintA_01001044
AEH-0001033	Uncharacterized protein conserved in bacteria		0.28	0.0761063	12.01296785	12.2931266	YintA_01001045
AEH-0001034	Predicted permeases	yfcA	-0.102	0.0346831	12.57074433	12.46827063	YintA_01001046
AEH-0001035	Murein endopeptidase	mepA	0.279	0.0832373	11.04116	11.31995575	YintA_01001047
AEH-0001036	Chorismate synthase	aroC	0.275	0.0560824	12.5497062	12.82467972	YintA_01001048
AEH-0001037	Methylase of polypeptide chain release factors	prmB	0.338	0.0602172	12.87027755	13.20855221	YintA_01001049
AEH-0001038	Uncharacterized protein conserved in bacteria	yfcN	0.047	0.020216	9.837914079	9.884948511	YintA_01001050
AEH-0001039	Phosphohistidine phosphatase SixA	sixA	0.406	0.1705206	11.62648351	12.03252271	YintA_01001051
AEH-0001040	3-hydroxyacyl-CoA dehydrogenase	fadJ	-0.345	0.0806262	10.43560671	10.0909285	YintA_01001052
AEH-0001041	Acetyl-CoA acetyltransferase	fadI	-0.287	0.0551299	10.32497732	10.03812724	YintA_01001053
AEH-0001042	Uncharacterized protein conserved in bacteria	yfcZ	1.818	1	11.59896422	13.41699327	YintA_01001054
AEH-0001043	Long-chain fatty acid transport protein	fadL	0.98	0.9973815	11.33268107	12.3128188	YintA_01001055
AEH-0001044	Surface lipoprotein	vacJ	0.132	0.0373298	12.43573754	12.56769401	YintA_01001056
AEH-0001045	Cytochrome c biogenesis factor		0.16	0.0534953	11.21733091	11.37773566	YintA_01001057
AEH-0001046	Uncharacterized protein involved in biosynthesis of c-type cytochromes	ccmH	-0.082	0.0440682	11.86952075	11.78764048	YintA_01001058
AEH-0001047	Thiol-disulfide isomerase and thioredoxins	ccmG	0.066	0.0431622	11.1179471	11.18383971	YintA_01001059
AEH-0001048	Cytochrome c biogenesis factor	ccmF	-0.059	0.0437475	11.72188313	11.66244292	YintA_01001060
AEH-0001049	Cytochrome c-type biogenesis protein CcmE	ccmE	0.167	0.0428459	10.46433237	10.63178717	YintA_01001061
AEH-0001050	Heme exporter protein D	ccmD	0.004	0.042754	11.59081161	11.5951445	YintA_01001062
AEH-0001051	ABC-type transport system involved in cytochrome c biogenesis, permease component	ccmC	-0.084	0.0445309	11.22602407	11.14162557	YintA_01001063
AEH-0001052	ABC-type transport system involved in cytochrome c biogenesis, permease component	ccmB	-0.048	0.0392387	10.89528487	10.84706737	YintA_01001064
AEH-0001053	ABC-type transport system involved in cytochrome c biogenesis, ATPase component	ccmA	0.176	0.0530801	10.91932529	11.09556105	YintA_01001065
AEH-0001054	Chorismate mutase		0.194	0.0586828	11.09135836	11.28578558	YintA_01001066
AEH-0001055	Uncharacterized Zn-ribbon-containing protein involved in phosphonate metabolism		0.122	0.0490708	11.45117342	11.5735052	YintA_01001067
AEH-0001056	Integrase		-0.04	0.0324997	10.50473806	10.46504673	YintA_01001068
AEH-0001057	Chromosome segregation ATPases		0.101	0.0130105	9.342456274	9.443885653	YintA_01001069
AEH-0001058	Arylsulfatase regulator (Fe-S oxidoreductase)		0.765	0.9172712	11.38146128	12.14658472	YintA_01001071
AEH-0001059	hypothetical protein		0.158	0.036488	10.25241692	10.40997481	YintA_01001072
AEH-0001060	hypothetical protein		0.404	0.1687948	11.62320963	12.0275386	YintA_01001073
AEH-0001061	hypothetical protein		-0.34	0.0847746	10.55830994	10.21871957	YintA_01001074
AEH-0001062	Predicted transcriptional regulators		0.046	0.0430178	11.2297993	11.27577465	YintA_01001075
AEH-0001063	hypothetical protein		-0.001	0.0316237	10.46352764	10.46252947	YintA_01001076
AEH-0001064	Beta-glucosidase/6-phospho-beta-glucosidase/beta- galactosidase		-0.08	0.0445669	11.2658197	11.18545926	YintA_01001077
AEH-0001065	Phosphotransferase system IIC components, glucose/maltose/N-acetylglucosamine-specific		-0.248	0.0649589	10.92704484	10.6793849	YintA_01001078
AEH-0001066	Transcriptional regulators		0.031	0.0415228	11.09707225	11.12771149	YintA_01001079
AEH-0001067	Na+/H+ antiporter		-0.622	0.6011126	11.12571991	10.50418132	YintA_01001080
AEH-0001068	Uncharacterized conserved protein	yceI	-0.993	0.9966734	10.68750683	9.694904418	YintA_01001081
AEH-0001069	Cytochrome B561		-0.89	0.9750272	10.39098046	9.501119037	YintA_01001082
AEH-0001070	Na+/H+ antiporter		-0.203	0.0458314	10.55991737	10.35716265	YintA_01001083
AEH-0001071	Cystathionine beta-lyases/cystathionine gamma-synthases		0.005	0.0308147	10.41772373	10.42268096	YintA_01001084
AEH-0001072	Uncharacterized conserved protein		-0.074	0.0248153	10.0926751	10.01863493	YintA_01001085
AEH-0001073	ABC-type uncharacterized transport system, auxiliary component		-0.062	0.0283952	10.27846192	10.21692236	YintA_01001086
AEH-0001074	ABC-type transport system involved in resistance to organic solvents, periplasmic component		0.089	0.0449425	11.14667367	11.23609878	YintA_01001087
AEH-0001075	ABC-type transport system involved in resistance to organic solvents, ATPase component		0.154	0.0530157	11.49449833	11.64872632	YintA_01001088
AEH-0001076	ABC-type transport system involved in resistance to organic solvents, permease component		-0.002	0.0386604	12.0883685	12.08668965	YintA_01001089
AEH-0001077	Permeases of the major facilitator superfamily		-0.204	0.044428	10.50077745	10.29656563	YintA_01001090
AEH-0001078	Transcriptional regulator		0.206	0.0490298	10.45132662	10.65772924	YintA_01001091
AEH-0001079	Predicted metal-dependent hydrolase with the TIM-barrel fold		-0.026	0.0422127	11.77615686	11.75029714	YintA_01001092
AEH-0001080	Amino acid transporters		0.144	0.0298614	12.79503781	12.93929349	YintA_01001093
AEH-0001081	Membrane-bound lytic murein transglycosylase B	mltB	0.057	0.0398866	10.8653436	10.9223856	YintA_01001094
AEH-0001082	ABC-type Fe3+ transport system, periplasmic component	yfuA	-2.454	1	12.81562894	10.361364	YintA_01001095
AEH-0001083	ABC-type Fe3+ transport system, permease component	yfuB	-0.885	0.9850522	11.33147209	10.44662546	YintA_01001096
AEH-0001084	ABC-type spermidine/putrescine transport systems, ATPase components	yfuC	-0.471	0.2535861	11.23528303	10.76422442	YintA_01001097
AEH-0001085	Predicted membrane protein		-0.167	0.0265087	9.980587712	9.813518837	YintA_01001098
AEH-0001086	Carbohydrate-selective porin		-0.067	0.0153344	9.610691388	9.544105404	YintA_01001100
AEH-0001087	Beta-glucosidase/6-phospho-beta-glucosidase/beta- galactosidase		0.22	0.0640622	11.05322381	11.27275721	YintA_01001101
AEH-0001088	Phosphotransferase system IIC components, glucose/maltose/N-acetylglucosamine-specific		-0.007	0.0393609	10.94540118	10.93819585	YintA_01001102
AEH-0001089	Transcriptional antiterminator		0.292	0.0753796	10.51173742	10.80375773	YintA_01001103
AEH-0001090	Anaerobic dehydrogenases, typically selenocysteine-containing	dmsA	1.741	1	10.26158175	12.00212877	YintA_01001104
AEH-0001091	Fe-S-cluster-containing hydrogenase components 1	dmsB	1.266	0.9999939	10.45547993	11.72180828	YintA_01001105
AEH-0001092	DMSO reductase anchor subunit	dmsC	0.937	0.9887969	9.485759694	10.42242471	YintA_01001106
AEH-0001093	Uncharacterized component of anaerobic dehydrogenases		0.634	0.6648124	10.95780439	11.59214331	YintA_01001107
AEH-0001094	Ferredoxin		0.291	0.0476928	9.83256264	10.1230668	YintA_01001108
AEH-0001095	Uncharacterized conserved protein		-0.107	0.0463241	11.84358269	11.73658567	YintA_01001109
AEH-0001096	Cytochrome B561		-0.292	0.0810603	10.97973082	10.687675	YintA_01001111
AEH-0001097	Aspartate/tyrosine/aromatic aminotransferase	yfdZ	0.027	0.034651	12.34613493	12.37269133	YintA_01001112
AEH-0001098	Acetyltransferases, including N-acetylases of ribosomal proteins		-0.323	0.0857904	10.74771813	10.42508695	YintA_01001113
AEH-0001099	hypothetical protein		-0.482	0.1978067	10.45655327	9.97495767	YintA_01001114
AEH-0001100	Putative regulator of cell autolysis		0.008	0.0308153	10.41531393	10.42377132	YintA_01001115
AEH-0001101	Response regulator of the LytR/AlgR family		-0.079	0.0397842	10.85330217	10.77457548	YintA_01001116
AEH-0001102	Permeases of the major facilitator superfamily		-1.432	0.9999999	11.90241348	10.47028349	YintA_01001117
AEH-0001103	Glucokinase	glk	1.041	0.9990177	11.81373624	12.85478081	YintA_01001118
AEH-0001104	Predicted membrane protein		0.029	0.0348165	10.60957741	10.6385674	YintA_01001119
AEH-0001105	Transcriptional regulator		-0.006	0.021204	9.936722733	9.931014324	YintA_01001120
AEH-0001106	Predicted oxidoreductases (related to aryl-alcohol dehydrogenases)		0.227	0.0548673	10.50430521	10.73128469	YintA_01001121
AEH-0001107	hypothetical protein		-0.392	0.149333	11.14360426	10.75147982	YintA_01001122
AEH-0001108	Mn2+ and Fe2+ transporters of the NRAMP family	mntH	-1	0.9975147	10.90955481	9.909716898	YintA_01001123
AEH-0001109	Nucleoside permease	nupC	-0.218	0.0583657	10.95164161	10.73345784	YintA_01001124
AEH-0001110	Glutamyl- and glutaminyl-tRNA synthetases	gltX	0.711	0.8062037	12.03882718	12.74975714	YintA_01001125
AEH-0001111	Uncharacterized protein conserved in bacteria		-0.094	0.0456554	11.29106519	11.19707734	YintA_01001126
AEH-0001112	hypothetical protein		1.061	0.9994649	11.10228223	12.16339877	YintA_01001127
AEH-0001113	Uncharacterized protein conserved in bacteria		-0.064	0.0399749	10.90903559	10.84460262	YintA_01001128
AEH-0001114	NAD-dependent DNA ligase (contains BRCT domain type II)	ligA	0.074	0.0435276	11.80074098	11.87520691	YintA_01001129
AEH-0001115	Cell division protein	zipA	0.21	0.0407036	12.63441228	12.84433249	YintA_01001130
AEH-0001116	Uncharacterized protein involved in cysteine biosynthesis	cysZ	0.078	0.0280208	12.73637049	12.81442092	YintA_01001131
AEH-0001117	Cysteine synthase	cysK	1.019	0.9945968	13.21197051	14.23125741	YintA_01001132
AEH-0001118	Phosphotransferase system, HPr-related proteins	ptsH	0.81	0.6037083	14.06487543	14.87480121	YintA_01001133
AEH-0001119	Phosphoenolpyruvate-protein kinase (PTS system EI component in bacteria)	ptsI	0.653	0.055267	14.69810758	15.35098126	YintA_01001134
AEH-0001121	hypothetical protein		-0.562	0.4030542	10.80946603	10.2470733	YintA_01001135
AEH-0001122	hypothetical protein		0.025	0.0399688	10.96142062	10.98688011	YintA_01001136
AEH-0001123	Glycosyltransferases involved in cell wall biogenesis		0.291	0.0901614	11.50888241	11.80017287	YintA_01001137
AEH-0001124	hypothetical protein		-0.33	0.1043123	11.15001617	10.81969087	YintA_01001138
AEH-0001125	hypothetical protein		-0.166	0.0509551	11.0561459	10.89004761	YintA_01001139
AEH-0001126	Cation transport ATPase		0.079	0.0453841	11.41374421	11.49320685	YintA_01001140
AEH-0001127	Pyruvate-formate lyase-activating enzyme		1.046	0.9986208	9.488500653	10.53466294	YintA_01001141
AEH-0001128	hypothetical protein		2.107	1	10.34241182	12.44973982	YintA_01001142
AEH-0001129	Uncharacterized conserved protein		-0.09	0.0201017	9.844578859	9.754361601	YintA_01001143
AEH-0001130	Na+/melibiose symporter and related transporters		-0.205	0.0398788	10.33885907	10.13428013	YintA_01001144
AEH-0001131	Alpha-galactosidases/6-phospho-beta-glucosidases, family 4 of glycosyl hydrolases		-0.17	0.0234445	9.846934519	9.677101017	YintA_01001145
AEH-0001132	AraC-type DNA-binding domain-containing proteins		0.035	0.0131286	9.452055228	9.487285946	YintA_01001146
AEH-0001133	hypothetical protein		0.031	0.0092114	9.18004873	9.210982154	YintA_01001147
AEH-0001134	hypothetical protein		-0.014	0.0097554	9.250065538	9.236564238	YintA_01001148
AEH-0001135	Transposase and inactivated derivatives		-0.291	0.024	9.476698661	9.185812531	YintA_01001149
AEH-0001136	RTX toxins and related Ca2+-binding proteins		-0.902	0.9870851	11.04380694	10.14230079	YintA_01001150
AEH-0001137	RTX toxins and related Ca2+-binding proteins		-1.837	1	12.91245388	11.07571119	YintA_01001151
AEH-0001138	hypothetical protein		-1.369	0.9999995	11.96610585	10.59732861	YintA_01001152
AEH-0001139	ABC-type protease/lipase transport system, ATPase and permease components		-0.78	0.920204	11.07049422	10.29081108	YintA_01001153
AEH-0001140	Membrane-fusion protein		-0.647	0.6477631	10.90892955	10.26171186	YintA_01001154
AEH-0001141	Outer membrane protein		-0.497	0.3051518	11.31257223	10.81539632	YintA_01001155
AEH-0001142	Pseudouridylate synthases, 23S RNA-specific		-0.293	0.0689249	10.62313467	10.33042511	YintA_01001156
AEH-0001143	Uncharacterized protein conserved in bacteria		0.4	0.1473114	10.5457288	10.94610844	YintA_01001157
AEH-0001144	Arabinose efflux permease		-0.457	0.2433791	11.59401682	11.13685244	YintA_01001158
AEH-0001145	Transcriptional regulator		-0.241	0.0620306	12.33851131	12.09739441	YintA_01001159
AEH-0001146	Lactoylglutathione lyase and related lyases		0.094	0.0232782	9.900503741	9.994290765	YintA_01001160
AEH-0001147	hypothetical protein		0.012	0.0427378	11.35365334	11.36600536	YintA_01001161
AEH-0001148	Integrase		-0.229	0.0384409	10.18079463	9.95213853	YintA_01001162
AEH-0001149	Transcriptional regulator		0.009	0.0409681	11.08239273	11.09154158	YintA_01001163
AEH-0001150	ABC-type sugar transport system, periplasmic component		-0.294	0.088518	11.25568581	10.96171644	YintA_01001164
AEH-0001151	hypothetical protein		-0.081	0.032166	10.43377247	10.35273534	YintA_01001165
AEH-0001152	Zn-dependent hydrolases, including glyoxylases		-0.198	0.0299268	10.01564579	9.817827679	YintA_01001166
AEH-0001153	Transcriptional regulator		-0.037	0.0422958	11.2056982	11.16878086	YintA_01001167
AEH-0001154	Dehydrogenases with different specificities (related to short-chain alcohol dehydrogenases)		-0.236	0.0367148	10.09194389	9.855506606	YintA_01001168
AEH-0001155	Glutathione S-transferase		-0.294	0.0540944	10.25523573	9.961244978	YintA_01001169
AEH-0001156	Cation/multidrug efflux pump		-0.223	0.0572385	10.85804051	10.6352176	YintA_01001170
AEH-0001157	Membrane-fusion protein		-0.023	0.0246997	10.11675224	10.0932794	YintA_01001171
AEH-0001158	Transcriptional regulator		0.298	0.0675469	10.24458293	10.54283635	YintA_01001172
AEH-0001159	hypothetical protein		0.022	0.0341863	10.58317443	10.60556201	YintA_01001173
AEH-0001160	Transcriptional regulator		-0.002	0.0376134	10.8155942	10.81311403	YintA_01001174
AEH-0001161	NADH:flavin oxidoreductases, Old Yellow Enzyme family		-0.078	0.0232261	10.01187874	9.933962601	YintA_01001175
AEH-0001162	Short-chain dehydrogenases of various substrate specificities		-0.127	0.031617	10.30445766	10.17788012	YintA_01001176
AEH-0001163	Dehydrogenases with different specificities (related to short-chain alcohol dehydrogenases)		-0.097	0.0265806	10.14271856	10.04529334	YintA_01001177
AEH-0001164	H+/gluconate symporter and related permeases		-0.211	0.0375201	10.23040085	10.01962064	YintA_01001178
AEH-0001165	Signal transduction histidine kinase		-0.462	0.1792158	10.51583863	10.05362936	YintA_01001179
AEH-0001166	hypothetical protein		-0.385	0.1099439	10.54790047	10.16303766	YintA_01001180
AEH-0001167	Transcriptional regulator/sugar kinase		-0.223	0.0636341	11.18289138	10.96018782	YintA_01001181
AEH-0001168	Pentose-5-phosphate-3-epimerase		0.001	0.0200335	9.872683264	9.874055357	YintA_01001182
AEH-0001169	Ribose/xylose/arabinose/galactoside ABC-type transport systems, permease components		-0.376	0.1094391	10.63055893	10.2543386	YintA_01001183
AEH-0001170	ABC-type sugar transport system, ATPase component		-0.371	0.079219	10.20448051	9.833352539	YintA_01001184
AEH-0001171	ABC-type sugar transport system, periplasmic component		0.029	0.0134581	9.479354134	9.508088496	YintA_01001185
AEH-0001172	Transcriptional regulators		0.414	0.1832907	11.09597396	11.51013761	YintA_01001186
AEH-0001173	Ribose 5-phosphate isomerase RpiB		-0.503	0.3239222	12.00719917	11.50426344	YintA_01001187
AEH-0001174	Uncharacterized conserved protein		1.723	1	9.896688897	11.61946728	YintA_01001188
AEH-0001175	hypothetical protein		-0.253	0.0452336	10.26372308	10.01073842	YintA_01001189
AEH-0001176	ABC-type transport system involved in Fe-S cluster assembly, permease and ATPase components		-0.241	0.05086	10.49749959	10.25615019	YintA_01001190
AEH-0001177	hypothetical protein		0.563	0.4443583	10.58758581	11.15066593	YintA_01001192
AEH-0001178	Diadenosine tetraphosphatase and related serine/threonine protein phosphatases		-0.217	0.0517966	10.69216444	10.4753536	YintA_01001193
AEH-0001179	DNA-binding HTH domain-containing proteins		-0.384	0.0537669	9.720498	9.336610314	YintA_01001194
AEH-0001180	Cold shock proteins		-0.009	0.0354804	10.68165913	10.67259122	YintA_01001195
AEH-0001181	Cold shock proteins	cspE	0.254	0.0033842	14.61650343	14.8701809	YintA_01001196
AEH-0001182	Integral membrane protein possibly involved in chromosome condensation	crcB	-0.232	0.056614	10.7548835	10.52276774	YintA_01001197
AEH-0001183	FOG: GGDEF domain		-0.27	0.057344	10.49476404	10.22479592	YintA_01001198
AEH-0001184	Sec-independent protein secretion pathway components	tatE	1.037	0.9990977	11.35250382	12.38915679	YintA_01001199
AEH-0001185	Lipoate synthase	lipA	-0.934	0.9916589	13.06462389	12.130225	YintA_01001200
AEH-0001186	Lipoate-protein ligase B	lipB	-0.89	0.9762048	13.42946433	12.53916555	YintA_01001201
AEH-0001187	Uncharacterized conserved protein	ybeD	-0.233	0.0482873	12.74394359	12.5105969	YintA_01001202
AEH-0001188	D-alanyl-D-alanine carboxypeptidase	dacA	0.532	0.3553792	11.96232781	12.49425089	YintA_01001203
AEH-0001189	Lipoproteins	rlpA	0.009	0.0355441	12.29104691	12.29974877	YintA_01001204
AEH-0001190	Bacterial cell division membrane protein	mrdB	-0.201	0.0615004	11.56480932	11.36421104	YintA_01001205
AEH-0001191	Cell division protein FtsI/penicillin-binding protein 2	mrdA	-0.013	0.034692	10.63565905	10.62230577	YintA_01001206
AEH-0001192	Uncharacterized conserved protein	ybeA	0.368	0.1333185	10.91239747	11.28032869	YintA_01001207
AEH-0001193	Uncharacterized homolog of plant Iojap protein	ybeB	0.222	0.0207778	13.38560921	13.60770458	YintA_01001208
AEH-0001194	Nicotinic acid mononucleotide adenylyltransferase	nadD	0.273	0.0814668	11.0686995	11.34216195	YintA_01001209
AEH-0001195	DNA polymerase III, delta subunit	holA	0.299	0.0887459	11.80837659	12.10694922	YintA_01001210
AEH-0001196	Rare lipoprotein B	rlpB	0.319	0.0471446	13.02200658	13.34099357	YintA_01001211
AEH-0001197	Leucyl-tRNA synthetase	leuS	0.653	0.6494579	12.18470123	12.83819475	YintA_01001212
AEH-0001198	Methyl-accepting chemotaxis protein	ybeL	-0.158	0.0517012	11.9340578	11.77580834	YintA_01001213
AEH-0001199	Inosine-uridine nucleoside N-ribohydrolase		0.563	0.4630475	11.56819021	12.13121192	YintA_01001214
AEH-0001200	ABC-type polar amino acid transport system, ATPase component	gltL	0.509	0.3424477	11.23404128	11.74344061	YintA_01001215
AEH-0001201	ABC-type amino acid transport system, permease component	gltK	0.639	0.6722677	11.52876388	12.16800457	YintA_01001216
AEH-0001202	ABC-type amino acid transport system, permease component	gltJ	0.654	0.7150953	11.40920629	12.06327327	YintA_01001217
AEH-0001203	ABC-type amino acid transport/signal transduction systems, periplasmic component/domain	gltI	0.629	0.4760045	12.73150885	13.36045434	YintA_01001218
AEH-0001204	Predicted flavin-nucleotide-binding protein structurally related to pyridoxine 5'-phosphate oxidase		-0.03	0.0409577	11.93646823	11.90640428	YintA_01001219
AEH-0001205	Apolipoprotein N-acyltransferase	lnt	0.203	0.0608562	11.11527731	11.31868994	YintA_01001220
AEH-0001206	Putative Mg2+ and Co2+ transporter CorC	corC	0.317	0.1034439	11.26173094	11.57829236	YintA_01001221
AEH-0001207	Predicted metal-dependent hydrolase	ybeY	0.24	0.0638914	12.00974981	12.24980374	YintA_01001222
AEH-0001208	Phosphate starvation-inducible protein PhoH, predicted ATPase	ybeZ	0.395	0.1317405	12.20602	12.60058954	YintA_01001223
AEH-0001209	2-methylthioadenine synthetase	miaB	0.454	0.2360458	11.48337903	11.93706546	YintA_01001224
AEH-0001210	2-polyprenyl-6-methoxyphenol hydroxylase and related FAD-dependent oxidoreductases	ubiF	0.246	0.0626835	10.6129286	10.85867647	YintA_01001225
AEH-0001211	Asparagine synthase (glutamine-hydrolyzing)	asnB	0.541	0.1845176	13.16987534	13.71079457	YintA_01001227
AEH-0001212	Predicted sugar phosphatases of the HAD superfamily	nagD	0.277	0.0736624	10.64056474	10.91751049	YintA_01001228
AEH-0001213	Transcriptional regulator/sugar kinase	nagC	0.225	0.0666511	11.56340272	11.78797113	YintA_01001229
AEH-0001214	N-acetylglucosamine-6-phosphate deacetylase	nagA	0.426	0.1968091	11.50088561	11.92674249	YintA_01001230
AEH-0001215	6-phosphogluconolactonase/Glucosamine-6-phosphate isomerase/deaminase	nagB	0.376	0.1232811	12.09761822	12.47340856	YintA_01001231
AEH-0001216	Phosphotransferase system IIC components, glucose/maltose/N-acetylglucosamine-specific	nagE	0.15	0.0453045	12.12928389	12.27892308	YintA_01001232
AEH-0001218	Uncharacterized conserved protein	yggE	0.252	0.0707209	11.85172788	12.10406666	YintA_01001233
AEH-0001219	Transcriptional regulator	argP	0.353	0.1164485	10.73554997	11.08867815	YintA_01001234
AEH-0001220	Ribose 5-phosphate isomerase	rpiA	0.321	0.1029042	11.67184438	11.99311946	YintA_01001235
AEH-0001221	Phosphoglycerate dehydrogenase and related dehydrogenases	serA	0.075	0.001043	15.0102851	15.08549338	YintA_01001236
AEH-0001222	5-formyltetrahydrofolate cyclo-ligase	ygfA	-0.111	0.0433227	10.95084132	10.83985387	YintA_01001237
AEH-0001223	Uncharacterized protein conserved in bacteria	zapA	0.152	0.0479863	11.98771908	12.13936567	YintA_01001238
AEH-0001224	Uncharacterized protein conserved in bacteria	ygfB	0.382	0.1402596	11.84603864	12.22853026	YintA_01001239
AEH-0001225	Xaa-Pro aminopeptidase	pepP	0.027	0.0359691	12.26900367	12.29576781	YintA_01001240
AEH-0001226	2-polyprenyl-6-methoxyphenol hydroxylase and related FAD-dependent oxidoreductases	ubiH	0.002	0.0379315	12.13916269	12.14110167	YintA_01001241
AEH-0001227	2-polyprenyl-6-methoxyphenol hydroxylase and related FAD-dependent oxidoreductases	visC	0.281	0.0859695	11.20288236	11.48415334	YintA_01001242
AEH-0001228	Glycine cleavage system T protein (aminomethyltransferase)	gcvT	-1.183	0.999956	12.62745709	11.44463673	YintA_01001243
AEH-0001229	Glycine cleavage system H protein (lipoate-binding)	gcvH	-1.211	0.9999318	14.06840621	12.85707591	YintA_01001244
AEH-0001230	Glycine cleavage system protein P (pyridoxal-binding), C-terminal domain	gcvP	-0.839	0.9704882	12.31604395	11.47741009	YintA_01001245
AEH-0001231	Dehydrogenases with different specificities (related to short-chain alcohol dehydrogenases)		-0.523	0.3564234	12.23605763	11.71306608	YintA_01001246
AEH-0001232	Predicted hydrolases of HD superfamily		0.103	0.0454396	11.07674208	11.17940563	YintA_01001247
AEH-0001233	Predicted membrane protein, hemolysin III homolog	yqfA	-0.448	0.2139494	11.16490053	10.71726691	YintA_01001248
AEH-0001234	Predicted aminomethyltransferase related to GcvT	ygfZ	0.007	0.0340192	12.38021023	12.38676267	YintA_01001249
AEH-0001235	Uncharacterized conserved protein	ygfY	0.34	0.0972463	12.16083041	12.50051692	YintA_01001250
AEH-0001236	hypothetical protein	ygfX	0.219	0.0494395	12.3846688	12.6037315	YintA_01001251
AEH-0001237	Response regulators consisting of a CheY-like receiver domain and a winged-helix DNA-binding domain	creB	0.081	0.0432597	11.86601392	11.94685768	YintA_01001252
AEH-0001238	Signal transduction histidine kinase	creC	-0.124	0.0420645	10.80849913	10.68446076	YintA_01001253
AEH-0001239	Inner membrane protein involved in colicin E2 resistance	creD	-0.085	0.0348558	10.55897818	10.47379064	YintA_01001254
AEH-0001240	Flavodoxins	fldB	0.286	0.0747348	10.56306886	10.84909767	YintA_01001255
AEH-0001241	Site-specific recombinase XerD	xerD	0.234	0.0661053	10.9316814	11.16521109	YintA_01001256
AEH-0001242	Protein-disulfide isomerase	dsbC	0.441	0.2128654	11.62682012	12.06757757	YintA_01001257
AEH-0001243	Single-stranded DNA-specific exonuclease	recJ	0.325	0.1084671	11.32350941	11.64858374	YintA_01001258
AEH-0001244	Protein chain release factor B	prfB	0.404	0.1153067	12.54363091	12.94771149	YintA_01001259
AEH-0001245	Lysyl-tRNA synthetase (class II)	lysS	0.601	0.3578557	12.90791135	13.50858949	YintA_01001260
AEH-0001246	Integrase		-0.041	0.0431053	11.69598294	11.65488244	YintA_01001261
AEH-0001247	hypothetical protein		-0.279	0.0287116	9.671607793	9.392690401	YintA_01001262
AEH-0001248	Site-specific recombinases, DNA invertase Pin homologs		0.002	0.0377883	10.82528517	10.82747072	YintA_01001263
AEH-0001249	hypothetical protein		-0.459	0.1761582	10.52727245	10.06855742	YintA_01001264
AEH-0001250	Predicted transcriptional regulators		-0.02	0.0391993	10.92951283	10.90998579	YintA_01001265
AEH-0001251	hypothetical protein		0.283	0.058017	10.1368001	10.42007755	YintA_01001266
AEH-0001252	FOG: GGDEF domain		-0.346	0.1151018	11.19500204	10.84908152	YintA_01001267
AEH-0001253	Transcriptional regulators		-0.144	0.0513296	11.39380053	11.24943099	YintA_01001268
AEH-0001254	hypothetical protein		0.396	0.1627204	11.08883797	11.48445323	YintA_01001269
AEH-0001255	Alpha-glucosidases, family 31 of glycosyl hydrolases		-0.12	0.032347	10.35452324	10.23465897	YintA_01001270
AEH-0001256	Permeases of the major facilitator superfamily		-0.348	0.0809009	10.41089627	10.06263926	YintA_01001271
AEH-0001257	Transcriptional regulators		-0.175	0.0413367	10.53375977	10.35914301	YintA_01001272
AEH-0001258	DnaJ-class molecular chaperone		-0.354	0.1280287	11.63414236	11.27975489	YintA_01001273
AEH-0001259	hypothetical protein		-0.283	0.0641228	10.57770162	10.29456705	YintA_01001274
AEH-0001260	Dehydrogenases with different specificities (related to short-chain alcohol dehydrogenases)		-0.162	0.0186205	9.651507276	9.489809791	YintA_01001275
AEH-0001261	Predicted transcriptional regulators		-0.003	0.0324358	10.5078356	10.50468984	YintA_01001276
AEH-0001262	Carbonic anhydrase		-1.332	0.9999981	13.43489496	12.1029149	YintA_01001277
AEH-0001263	Type II secretory pathway, ATPase PulE/Tfp pilus assembly pathway, ATPase PilB		-0.053	0.0239382	10.06842127	10.01493918	YintA_01001278
AEH-0001264	Type II secretory pathway, pseudopilin PulG		-0.059	0.0217625	9.957166836	9.898514946	YintA_01001279
AEH-0001265	Type II secretory pathway, pseudopilin PulG		-0.027	0.0120394	9.416021246	9.389445758	YintA_01001280
AEH-0001266	Type II secretory pathway, prepilin signal peptidase PulO and related peptidases		-0.296	0.0452844	10.03767409	9.742136466	YintA_01001281
AEH-0001267	Methyl-accepting chemotaxis protein	cheD	0.378	0.1116499	10.27497808	10.65248965	YintA_01001282
AEH-0001268	Predicted protein-disulfide isomerase		0.164	0.0255876	9.78855958	9.952245194	YintA_01001283
AEH-0001269	Zn-dependent hydrolases, including glyoxylases		-0.03	0.0329054	10.532336	10.50256269	YintA_01001285
AEH-0001270	Transcriptional regulator		-0.101	0.0465675	11.35668619	11.25576938	YintA_01001286
AEH-0001271	Transcriptional regulator	lysR	-0.123	0.0468592	11.1452998	11.02273077	YintA_01001287
AEH-0001272	Diaminopimelate decarboxylase	lysA	-1.128	0.9998633	12.33334081	11.20541075	YintA_01001288
AEH-0001273	Transcriptional regulators		-0.748	0.8602392	10.76080997	10.01292001	YintA_01001289
AEH-0001274	Transcriptional regulators	galR	-0.004	0.0408784	11.08219208	11.07830623	YintA_01001290
AEH-0001275	Anaerobic dehydrogenases, typically selenocysteine-containing	bisC	-0.137	0.0506383	11.6548719	11.51792617	YintA_01001291
AEH-0001276	Acyl-CoA synthetases (AMP-forming)/AMP-acid ligases II	aas	0.086	0.0384128	10.66220639	10.74812366	YintA_01001292
AEH-0001277	Permeases of the major facilitator superfamily	ygeD	-0.216	0.0594177	11.02150159	10.80501745	YintA_01001293
AEH-0001278	Predicted oxidoreductases (related to aryl-alcohol dehydrogenases)	tas	0.184	0.0424711	12.44255221	12.62632799	YintA_01001294
AEH-0001279	hypothetical protein		-0.376	0.1255283	10.9219025	10.54603082	YintA_01001295
AEH-0001280	Membrane protein TerC, possibly involved in tellurium resistance		-0.142	0.0416325	12.41948014	12.27708438	YintA_01001296
AEH-0001281	DNA mismatch repair protein	mutH	-0.079	0.0431629	11.11041856	11.03125471	YintA_01001297
AEH-0001282	NTP pyrophosphohydrolases including oxidative damage repair enzymes	nudH	0.427	0.1972386	11.54307454	11.97005617	YintA_01001298
AEH-0001283	Signal transduction protein containing GAF and PtsI domains	ptsP	0.323	0.1058256	11.52654876	11.84906996	YintA_01001299
AEH-0001284	Prolipoprotein diacylglyceryltransferase	lgt	-0.04	0.018219	13.23466895	13.1944675	YintA_01001300
AEH-0001285	Thymidylate synthase	thyA	0.422	0.1868487	11.67925119	12.10124527	YintA_01001301
AEH-0001286	Type II secretory pathway, component PulJ		-0.269	0.0541035	10.41072067	10.14126168	YintA_01001302
AEH-0001287	hypothetical protein		-0.17	0.0305293	10.13081211	9.960730246	YintA_01001303
AEH-0001288	Type II secretory pathway, pseudopilin PulG		0.184	0.0576445	11.55009785	11.73364623	YintA_01001304
AEH-0001289	Exonuclease V gamma subunit	recC	0.241	0.0718864	11.40079105	11.64149808	YintA_01001305
AEH-0001290	Secreted/periplasmic Zn-dependent peptidases, insulinase-like	ptr	-0.411	0.1144973	13.02954313	12.61855848	YintA_01001306
AEH-0001291	ATP-dependent exoDNAse (exonuclease V) beta subunit (contains helicase and exonuclease domains)	recB	0.091	0.0404981	12.11839762	12.20899291	YintA_01001307
AEH-0001292	ATP-dependent exoDNAse (exonuclease V), alpha subunit - helicase superfamily I member	recD	0.211	0.0618414	11.04891201	11.25961456	YintA_01001308
AEH-0001293	Acetylglutamate kinase	argA	0.567	0.2833635	12.89858165	13.46575072	YintA_01001309
AEH-0001294	N-acetylmuramoyl-L-alanine amidase	amiC	0.113	0.0480604	11.40450351	11.5170096	YintA_01001310
AEH-0001296	ABC-type polar amino acid transport system, ATPase component	glnQ	0.632	0.4324845	12.94573793	13.57810493	YintA_01001312
AEH-0001297	ABC-type amino acid transport system, permease component	glnP	0.728	0.7513657	12.75185751	13.47972905	YintA_01001313
AEH-0001298	ABC-type amino acid transport/signal transduction systems, periplasmic component/domain	glnH	0.138	0.0028834	14.53470733	14.67271947	YintA_01001314
AEH-0001299	DnaK suppressor protein		-0.728	0.869255	11.72085552	10.99323221	YintA_01001315
AEH-0001300	DNA-binding ferritin-like protein (oxidative damage protectant)	dps	-0.824	0.964611	12.10538593	11.28108053	YintA_01001316
AEH-0001301	Trans-aconitate methyltransferase	tam	-0.527	0.3690244	11.33353717	10.8069248	YintA_01001317
AEH-0001302	Predicted permease, DMT superfamily	rhtA	-0.52	0.3641073	11.63165303	11.11208612	YintA_01001318
AEH-0001303	Opacity protein and related surface antigens	ompX	-0.397	0.1090428	10.41722476	10.02024263	YintA_01001319
AEH-0001304	Predicted hydrolases or acyltransferases (alpha/beta hydrolase superfamily)		0.963	0.9952256	9.979052507	10.94183919	YintA_01001320
AEH-0001305	Predicted Co/Zn/Cd cation transporters		-0.22	0.0587819	10.95703156	10.73746234	YintA_01001321
AEH-0001306	Xaa-Pro aminopeptidase		-0.089	0.0404087	10.85784026	10.76871923	YintA_01001322
AEH-0001307	ATPase components of ABC transporters with duplicated ATPase domains	ybiT	0.091	0.0306466	12.63295732	12.72346118	YintA_01001323
AEH-0001308	Dinucleotide-utilizing enzymes involved in molybdopterin and thiamine biosynthesis family 2	moeB	0.178	0.0393347	10.26138352	10.43938167	YintA_01001324
AEH-0001309	Molybdopterin biosynthesis enzyme	moeA	0.352	0.1194621	10.85777471	11.20959219	YintA_01001325
AEH-0001310	Uncharacterized protein conserved in bacteria		-0.258	0.0755312	11.29721936	11.03872996	YintA_01001326
AEH-0001311	Permeases of the major facilitator superfamily		-0.458	0.2013472	10.78926023	10.33082059	YintA_01001327
AEH-0001312	Arylsulfatase regulator (Fe-S oxidoreductase)		-0.105	0.0163	9.630007723	9.525287672	YintA_01001328
AEH-0001313	Membrane-fusion protein		-0.176	0.0145388	9.416596103	9.240698277	YintA_01001329
AEH-0001314	Predicted esterase		0.773	0.9266506	11.20497714	11.97772328	YintA_01001330
AEH-0001315	Zn-dependent alcohol dehydrogenases, class III	frmA	0.924	0.9887951	12.28693557	13.21050727	YintA_01001331
AEH-0001316	Transcriptional regulator		0.278	0.0446608	9.836636387	10.11468961	YintA_01001332
AEH-0001317	Permeases of the major facilitator superfamily		-0.594	0.4885944	10.83733165	10.24381802	YintA_01001333
AEH-0001318	GTP cyclohydrolase I	folE	-0.987	0.9977566	12.14178419	11.15470914	YintA_01001334
AEH-0001319	Predicted membrane protein	yeiB	-0.834	0.9695537	11.81098322	10.97739009	YintA_01001335
AEH-0001320	Transcriptional regulators		-0.115	0.0141673	9.497081755	9.381619544	YintA_01001336
AEH-0001321	ABC-type sugar transport system, periplasmic component	mglB	0.287	0.0616691	10.19504322	10.482423	YintA_01001337
AEH-0001322	ABC-type sugar transport system, ATPase component	mglA	0.043	0.0132045	9.448573681	9.491291142	YintA_01001338
AEH-0001323	ABC-type glucose/galactose transport system, permease component	mglC	-0.113	0.0251736	10.05075205	9.937831198	YintA_01001339
AEH-0001324	Formate/nitrite family of transporters		-0.399	0.1126871	10.44915686	10.05036962	YintA_01001340
AEH-0001325	Transcriptional regulator containing GAF, AAA-type ATPase, and DNA binding domains		0.611	0.5579709	10.39403839	11.0047289	YintA_01001341
AEH-0001326	Anaerobic dehydrogenases, typically selenocysteine-containing		1.527	1	10.4038064	11.93067601	YintA_01001343
AEH-0001327	Fe-S-cluster-containing hydrogenase components 2		1.41	0.9999997	9.15345852	10.56347372	YintA_01001344
AEH-0001328	Ni,Fe-hydrogenase maturation factor		0.391	0.064374	9.457318792	9.847982381	YintA_01001345
AEH-0001329	hypothetical protein		1.1	0.9996584	9.863661354	10.96346584	YintA_01001346
AEH-0001330	Ni,Fe-hydrogenase III small subunit		1.114	0.9997572	9.910926968	11.02540277	YintA_01001347
AEH-0001331	Formate hydrogenlyase subunit 6/NADH:ubiquinone oxidoreductase 23 kD subunit (chain I)		1.108	0.9997139	9.883251828	10.99081737	YintA_01001348
AEH-0001332	Ni,Fe-hydrogenase III large subunit		1.065	0.9993819	10.10277504	11.1672973	YintA_01001349
AEH-0001333	Formate hydrogenlyase subunit 3/Multisubunit Na+/H+ antiporter, MnhD subunit		0.869	0.9799495	10.34489184	11.21431521	YintA_01001350
AEH-0001334	Hydrogenase 4 membrane component (E)		0.747	0.867025	10.128767	10.87561173	YintA_01001351
AEH-0001335	NADH:ubiquinone oxidoreductase subunit 5 (chain L)/Multisubunit Na+/H+ antiporter, MnhA subunit		0.635	0.6250839	10.36885673	11.00371535	YintA_01001352
AEH-0001336	Formate hydrogenlyase subunit 4		0.946	0.9932776	9.913553436	10.85989144	YintA_01001353
AEH-0001337	Formate hydrogenlyase subunit 3/Multisubunit Na+/H+ antiporter, MnhD subunit		0.776	0.8962645	9.89925918	10.67547197	YintA_01001354
AEH-0001338	Fe-S-cluster-containing hydrogenase components 2		0.786	0.8580094	9.332429456	10.11835913	YintA_01001355
AEH-0001339	Zn finger protein HypA/HybF (possibly regulating hydrogenase expression)	hypA	0.933	0.9909658	9.822761469	10.75612409	YintA_01001357
AEH-0001340	Hydrogenase maturation factor		0.276	0.0421153	12.91773563	13.19380447	YintA_01001358
AEH-0001341	Uncharacterized membrane protein	sanA	0.068	0.0410074	10.90459428	10.97295631	YintA_01001359
AEH-0001342	Malic enzyme	sfcA	0.022	0.0418466	11.79299672	11.8146851	YintA_01001360
AEH-0001343	Cytidine deaminase	cdd	-0.017	0.0334935	10.56790313	10.55109287	YintA_01001361
AEH-0001344	Putative effector of murein hydrolase	yohK	-0.077	0.0429313	11.09902786	11.02188064	YintA_01001362
AEH-0001345	Putative effector of murein hydrolase LrgA	yohJ	0.177	0.0472749	10.59619881	10.77326435	YintA_01001363
AEH-0001346	Permeases of the major facilitator superfamily		-0.374	0.1428392	11.85673124	11.48256781	YintA_01001364
AEH-0001347	C-terminal fragment of a hypothetical protein (pseudogene)		-1.674	1	13.5691471	11.89477659	YintA_01001365
AEH-0001348	N-terminal fragment of a hypothetical protein (pseudogene)		-1.666	1	14.07269916	12.40718845	YintA_01001366
AEH-0001349	ABC-type sugar transport system, periplasmic component		-1.861	1	14.19277159	12.33223538	YintA_01001367
AEH-0001350	hypothetical protein		-1.023	0.9977725	10.49075745	9.467657505	YintA_01001368
AEH-0001351	Methionyl-tRNA synthetase	metG	0.522	0.2906719	12.33051684	12.85290238	YintA_01001369
AEH-0001352	ATPases involved in chromosome partitioning	mrp	0.575	0.4548532	12.02352281	12.59876113	YintA_01001370
AEH-0001353	Uridine kinase	udk	0.22	0.0659475	11.27918611	11.49923492	YintA_01001371
AEH-0001354	Deoxycytidine deaminase	dcd	0.32	0.0378492	13.23694393	13.55658934	YintA_01001372
AEH-0001355	Uncharacterized protein involved in outer membrane biogenesis	asmA	0.257	0.0750366	11.03752628	11.29463464	YintA_01001373
AEH-0001356	C4-dicarboxylate transporter		0.474	0.2640422	10.85753428	11.33187265	YintA_01001374
AEH-0001357	Hemolysins and related proteins containing CBS domains		-0.173	0.0559121	11.70587076	11.53248539	YintA_01001375
AEH-0001358	UDP-glucose pyrophosphorylase	galU	0.361	0.1326038	11.23387527	11.5944367	YintA_01001376
AEH-0001359	UDP-glucose pyrophosphorylase	galF	0.161	0.0536673	11.57664358	11.73738488	YintA_01001377
AEH-0001360	6-phosphogluconate dehydrogenase	gnd	0.179	0.0101379	13.83094183	14.01040383	YintA_01001378
AEH-0001361	Phosphoribosyl-AMP cyclohydrolase	hisI	-0.139	0.0190071	13.40098395	13.26155918	YintA_01001379
AEH-0001362	Imidazoleglycerol-phosphate synthase	hisF	-0.005	0.0068026	13.98917216	13.98440325	YintA_01001380
AEH-0001363	Phosphoribosylformimino-5-aminoimidazole carboxamide ribonucleotide (ProFAR) isomerase	hisA	0.246	0.0296246	13.14847063	13.39473981	YintA_01001381
AEH-0001364	Glutamine amidotransferase	hisH	0.14	0.0107037	13.72886393	13.86897558	YintA_01001382
AEH-0001365	Imidazoleglycerol-phosphate dehydratase	hisB	0.322	0.0724295	12.51903588	12.84151039	YintA_01001383
AEH-0001366	Histidinol-phosphate/aromatic aminotransferase and cobyric acid decarboxylase	hisC	0.128	0.0133744	13.54267274	13.67064479	YintA_01001384
AEH-0001367	Histidinol dehydrogenase	hisD	0.45	0.1325536	12.77848638	13.22890976	YintA_01001385
AEH-0001368	ATP phosphoribosyltransferase	hisG	0.611	0.4380199	12.68135131	13.29260589	YintA_01001386
AEH-0001369	Nucleoside-diphosphate-sugar epimerases	yeeZ	-0.173	0.0355087	12.83776156	12.66456886	YintA_01001387
AEH-0001370	Ribose/xylose/arabinose/galactoside ABC-type transport systems, permease components		0.14	0.0438583	12.14908029	12.28864976	YintA_01001388
AEH-0001371	ABC-type sugar transport system, ATPase component		0.091	0.0452336	11.71449986	11.80536859	YintA_01001389
AEH-0001372	Glycerol dehydrogenase and related enzymes	ybdH	0.101	0.043595	11.95037039	12.05129708	YintA_01001390
AEH-0001373	Amino acid transporters	yeeF	0.329	0.0763603	12.4944384	12.82373546	YintA_01001391
AEH-0001374	Exonuclease I	sbcB	0.073	0.0393029	10.76789889	10.84054482	YintA_01001392
AEH-0001375	Nucleoside-diphosphate-sugar epimerases		-0.061	0.0359496	10.66656392	10.60581382	YintA_01001393
AEH-0001376	Uncharacterized protein conserved in bacteria	yeeX	0.365	0.1167764	12.0698224	12.43458	YintA_01001395
AEH-0001377	Ribose/xylose/arabinose/galactoside ABC-type transport systems, permease components		-0.175	0.0256818	9.926275618	9.751761603	YintA_01001396
AEH-0001378	Ribose/xylose/arabinose/galactoside ABC-type transport systems, permease components		-0.327	0.0950167	10.92936509	10.60274086	YintA_01001397
AEH-0001379	ABC-type sugar transport system, ATPase component		-0.071	0.0207431	9.896486832	9.825518381	YintA_01001398
AEH-0001380	ABC-type sugar transport system, periplasmic component		-0.128	0.0371926	10.54849972	10.42050729	YintA_01001399
AEH-0001381	Protein involved in propanediol utilization, and related proteins (includes coumermycin biosynthetic protein), possible kinase		0.794	0.8812575	9.407454577	10.20165488	YintA_01001400
AEH-0001382	Histidinol-phosphate/aromatic aminotransferase and cobyric acid decarboxylase		1.488	1	9.71577155	11.20379234	YintA_01001401
AEH-0001384	Low specificity phosphatase (HAD superfamily)	kdsC	0.141	0.0428617	12.21139121	12.35283758	YintA_01001402
AEH-0001385	Uncharacterized protein conserved in bacteria	yrbK	0.201	0.0611432	11.56429371	11.76568815	YintA_01001403
AEH-0001386	Uncharacterized protein conserved in bacteria		0.202	0.0365635	12.74294092	12.94531842	YintA_01001404
AEH-0001387	ABC-type (unclassified) transport system, ATPase component		0.26	0.0415198	12.85146703	13.11104996	YintA_01001405
AEH-0001388	DNA-directed RNA polymerase specialized sigma subunit, sigma54 homolog	rpoN	0.062	0.0275485	12.73946444	12.80140189	YintA_01001406
AEH-0001389	Ribosome-associated protein Y (PSrp-1)		0.135	0.0501483	11.57836889	11.71310496	YintA_01001407
AEH-0001390	Phosphotransferase system mannitol/fructose-specific IIA domain (Ntr-type)	ptsN	0.131	0.0475458	11.84360409	11.9742588	YintA_01001409
AEH-0001391	Predicted P-loop-containing kinase	yhbJ	0.214	0.0178816	13.48761173	13.7020751	YintA_01001410
AEH-0001392	Phosphotransferase system, HPr-related proteins	npr	0.117	0.0484507	11.38032689	11.49699239	YintA_01001411
AEH-0001393	Permeases of the major facilitator superfamily		-0.26	0.0750537	11.23053161	10.97050749	YintA_01001412
AEH-0001394	Nucleoside-diphosphate-sugar epimerases		0.163	0.0368557	10.24277139	10.40540902	YintA_01001413
AEH-0001395	Aspartate carbamoyltransferase, catalytic chain	pyrB	0.522	0.2456809	12.62781125	13.14959895	YintA_01001414
AEH-0001396	Aspartate carbamoyltransferase, regulatory subunit	pyrI	0.359	0.0947763	12.41482646	12.7736023	YintA_01001415
AEH-0001397	Putative translation initiation inhibitor, yjgF family	yjgF	0.405	0.1740338	11.40244294	11.80766087	YintA_01001416
AEH-0001398	Uncharacterized conserved protein		0.036	0.0412613	11.05415828	11.08968367	YintA_01001417
AEH-0001399	Glycosidases	treC	0.486	0.2945085	11.33713903	11.8233088	YintA_01001418
AEH-0001400	Phosphotransferase system IIC components, glucose/maltose/N-acetylglucosamine-specific	treB	0.476	0.2744041	11.05059225	11.52693924	YintA_01001419
AEH-0001401	Transcriptional regulators	treR	0.057	0.04034	10.8989116	10.95604107	YintA_01001420
AEH-0001402	Cation transport ATPase		-0.162	0.0319045	10.21165598	10.04990655	YintA_01001422
AEH-0001403	Plasmid maintenance system killer protein		0.133	0.0443713	10.76087555	10.89383373	YintA_01001423
AEH-0001404	Plasmid maintenance system antidote protein		0.016	0.0318086	10.46129714	10.4768918	YintA_01001424
AEH-0001405	Transcriptional antiterminator		-0.113	0.0413449	10.81988189	10.70726385	YintA_01001425
AEH-0001406	2-keto-3-deoxy-6-phosphogluconate aldolase		-0.33	0.080253	12.74873426	12.41901216	YintA_01001426
AEH-0001407	Selenocysteine synthase [seryl-tRNASer selenium transferase]		-0.183	0.0540775	12.07075298	11.88783964	YintA_01001427
AEH-0001408	Predicted amidohydrolase		-0.555	0.4508285	11.63625663	11.08113341	YintA_01001428
AEH-0001409	Predicted permeases		-0.787	0.9372947	12.29999115	11.51249354	YintA_01001429
AEH-0001410	hypothetical protein		-0.481	0.2819462	11.46533219	10.98384961	YintA_01001430
AEH-0001411	hypothetical protein		-0.244	0.042857	10.24171968	9.997697689	YintA_01001431
AEH-0001412	Ribose 5-phosphate isomerase RpiB		-0.605	0.5406743	12.57954182	11.97492502	YintA_01001432
AEH-0001413	hypothetical protein		-0.266	0.0580519	10.54151246	10.2753557	YintA_01001433
AEH-0001414	Transcription elongation factor	rnk	0.483	0.2791642	11.6375708	12.1202856	YintA_01001434
AEH-0001415	Soluble cytochrome b562		0.594	0.3627733	12.82026613	13.41473783	YintA_01001435
AEH-0001416	Predicted Zn-dependent proteases and their inactivated homologs	pmbA	0.478	0.2799804	11.19660886	11.67480306	YintA_01001436
AEH-0001417	Uncharacterized protein conserved in bacteria	yjgA	0.299	0.0837686	11.99634425	12.29501972	YintA_01001437
AEH-0001418	Barstar, RNAse (barnase) inhibitor		-0.02	0.0243223	10.0978957	10.07744934	YintA_01001438
AEH-0001419	Guanyl-specific ribonuclease Sa		-0.069	0.0391187	10.83979823	10.77120749	YintA_01001439
AEH-0001420	NAD-dependent aldehyde dehydrogenases		-0.165	0.0332613	10.2545954	10.08967447	YintA_01001440
AEH-0001421	Predicted membrane protein		-0.066	0.0267948	10.19609677	10.12978765	YintA_01001441
AEH-0001422	Multidrug resistance efflux pump	aaeA	-0.106	0.0289224	10.23258683	10.12611841	YintA_01001442
AEH-0001423	Transcriptional regulator	aaeR	-0.312	0.09896	11.36649819	11.0545685	YintA_01001443
AEH-0001424	Predicted Zn-dependent proteases and their inactivated homologs	tldD	0.246	0.0729077	11.54865821	11.79479747	YintA_01001444
AEH-0001425	Predicted amidohydrolase		0.167	0.0520458	11.84775081	12.0143184	YintA_01001445
AEH-0001426	Predicted membrane protein		0.002	0.0376201	10.81358933	10.81603908	YintA_01001446
AEH-0001427	Ribonucleases G and E	rng	0.419	0.1906398	11.2284765	11.64756653	YintA_01001447
AEH-0001428	Nucleotide-binding protein implicated in inhibition of septum formation	yhdE	0.299	0.0904059	11.72854891	12.02706975	YintA_01001448
AEH-0001429	Cell shape-determining protein	mreD	0.117	0.0485049	11.43322657	11.55009048	YintA_01001449
AEH-0001430	Cell shape-determining protein	mreC	0.221	0.0644209	11.708047	11.92925692	YintA_01001450
AEH-0001431	Actin-like ATPase involved in cell morphogenesis	mreB	0.371	0.049741	13.25545435	13.62671847	YintA_01001451
AEH-0001432	FOG: EAL domain	yhdA	-0.046	0.0387246	10.86256944	10.81614295	YintA_01001452
AEH-0001433	NADPH:quinone reductase and related Zn-dependent oxidoreductases	yhdH	1.425	0.9999999	10.56113901	11.98602468	YintA_01001453
AEH-0001434	Sulfite oxidase and related enzymes	yedY	0.243	0.0626126	10.64408791	10.88672801	YintA_01001454
AEH-0001435	Predicted membrane protein	yedZ	-0.166	0.0499006	10.98969474	10.8236283	YintA_01001455
AEH-0001436	3-dehydroquinate dehydratase II	aroQ	0.026	0.0067054	13.98746266	14.0136336	YintA_01001456
AEH-0001437	Biotin carboxyl carrier protein	accB	0.015	0.0027766	14.52055384	14.5356571	YintA_01001457
AEH-0001438	Biotin carboxylase	accC	0.269	0.0278471	13.29474595	13.56424017	YintA_01001458
AEH-0001439	Predicted membrane protein	yhdT	0.173	0.0544607	11.73291589	11.90631329	YintA_01001459
AEH-0001440	Na+/panthothenate symporter	panF	0.282	0.0834952	10.96157843	11.24406798	YintA_01001460
AEH-0001441	Ribosomal protein L11 methylase	prmA	0.507	0.3002768	11.98602129	12.49294831	YintA_01001461
AEH-0001442	tRNA-dihydrouridine synthase	dusB	0.053	0.0124406	13.5365258	13.58923061	YintA_01001462
AEH-0001443	Factor for inversion stimulation Fis, transcriptional activator	fis	0.179	0.0111025	13.767224	13.9466169	YintA_01001463
AEH-0001444	Outer membrane lipoprotein	pcp	-0.277	0.0825019	11.93379893	11.65686176	YintA_01001464
AEH-0001445	Cold shock proteins	cspA1	-0.566	0.3430516	10.38628724	9.819859571	YintA_01001465
AEH-0001446	Cold shock proteins	cspA2	-0.77	0.846775	10.25281435	9.482807403	YintA_01001466
AEH-0001447	Di- and tricarboxylate transporters		1.429	0.9999999	10.40507489	11.83454615	YintA_01001467
AEH-0001448	Predicted sugar phosphate isomerase involved in capsule formation		0.207	0.0415845	10.18191191	10.38848293	YintA_01001468
AEH-0001449	Ribulose kinase		0.298	0.0599933	10.06561878	10.36401837	YintA_01001469
AEH-0001450	Ribose/xylose/arabinose/galactoside ABC-type transport systems, permease components		-0.129	0.0492513	11.74809484	11.61936415	YintA_01001470
AEH-0001451	Ribose/xylose/arabinose/galactoside ABC-type transport systems, permease components		0.015	0.0381647	10.84010109	10.85489767	YintA_01001471
AEH-0001452	ABC-type sugar transport system, ATPase component		0.14	0.0230957	9.763363428	9.903190964	YintA_01001472
AEH-0001453	ABC-type sugar transport system, periplasmic component		0.704	0.8181502	10.63309204	11.33710739	YintA_01001474
AEH-0001454	Lauroyl/myristoyl acyltransferase		-0.06	0.0351106	10.62099367	10.56081137	YintA_01001475
AEH-0001455	PhoPQ-activated pathogenicity-related protein		-0.204	0.045439	10.53945794	10.33562785	YintA_01001476
AEH-0001456	ABC-type amino acid transport/signal transduction systems, periplasmic component/domain		-0.213	0.0635944	11.40069757	11.18810494	YintA_01001477
AEH-0001457	ABC-type amino acid transport system, permease component		-0.104	0.0376466	10.64971593	10.54530721	YintA_01001478
AEH-0001458	ABC-type amino acid transport system, permease component		-0.098	0.0229533	9.973039403	9.875187	YintA_01001479
AEH-0001459	ABC-type polar amino acid transport system, ATPase component		-0.15	0.0338931	10.33163395	10.18199797	YintA_01001480
AEH-0001460	Putative effector of murein hydrolase		-0.573	0.4900217	11.39638612	10.82294061	YintA_01001481
AEH-0001461	Putative effector of murein hydrolase LrgA		-0.923	0.9929761	12.06767349	11.1442521	YintA_01001482
AEH-0001462	Transcriptional regulator		-0.019	0.0376073	10.81514716	10.79595599	YintA_01001483
AEH-0001463	NhaP-type Na+/H+ and K+/H+ antiporters	yjcE	0.399	0.1324814	12.24755753	12.64626732	YintA_01001484
AEH-0001464	Permeases		0.316	0.0236404	13.60614045	13.92197634	YintA_01001485
AEH-0001465	Glutathione S-transferase		-0.218	0.064496	11.35175084	11.13378526	YintA_01001486
AEH-0001466	Predicted transcriptional regulators		0.048	0.043716	11.40117039	11.4486822	YintA_01001487
AEH-0001467	Uncharacterized protein related to capsule biosynthesis enzymes		0.062	0.0418199	10.99957393	11.06195214	YintA_01001488
AEH-0001468	Single-stranded DNA-binding protein	ssb	0.299	0.0449116	12.96587062	13.26483876	YintA_01001489
AEH-0001469	Excinuclease ATPase subunit	uvrA	-0.108	0.0472189	11.72086887	11.61276472	YintA_01001490
AEH-0001470	Uncharacterized protein conserved in bacteria		-0.177	0.0272145	9.978718713	9.8012808	YintA_01001491
AEH-0001471	Aspartate/tyrosine/aromatic aminotransferase	tyrB	0.19	0.0411338	12.52388718	12.7138649	YintA_01001492
AEH-0001472	Alanine racemase	alr	0.27	0.0817435	11.48070036	11.75115641	YintA_01001493
AEH-0001473	Replicative DNA helicase	dnaB	0.364	0.1320954	10.98964185	11.35371712	YintA_01001494
AEH-0001474	NADPH:quinone reductase and related Zn-dependent oxidoreductases	qor	0.292	0.075163	12.18265835	12.47503628	YintA_01001495
AEH-0001475	hypothetical protein		-0.39	0.1553302	11.41102395	11.02150613	YintA_01001496
AEH-0001476	tRNA-dihydrouridine synthase	dusA	-0.028	0.0429461	11.36130741	11.33305448	YintA_01001497
AEH-0001477	Fe2+/Zn2+ uptake regulation proteins	zur	0.089	0.0381901	10.6392208	10.72775275	YintA_01001498
AEH-0001479	P pilus assembly protein, pilin FimA		-0.15	0.0142205	9.448425146	9.298551352	YintA_01001499
AEH-0001480	P pilus assembly protein, chaperone PapD		-0.201	0.0185987	9.556900419	9.355955411	YintA_01001500
AEH-0001481	P pilus assembly protein, porin PapC		-0.065	0.015343	9.611866021	9.546459077	YintA_01001501
AEH-0001482	P pilus assembly protein, pilin FimA		-0.115	0.0384954	10.65676782	10.54162576	YintA_01001502
AEH-0001483	hypothetical protein		-0.075	0.0211959	9.915545809	9.840662295	YintA_01001503
AEH-0001484	Glycyl-tRNA synthetase (class II)	pelY	0.069	0.038039	10.70262932	10.7715336	YintA_01001504
AEH-0001485	hypothetical protein		-0.088	0.0304546	10.33916019	10.25118285	YintA_01001505
AEH-0001486	Na+/H+-dicarboxylate symporters	dctA	-0.513	0.3137946	10.99525115	10.48180889	YintA_01001506
AEH-0001487	Predicted Zn-dependent peptidases	yhjJ	0.273	0.0708464	12.1139304	12.38732607	YintA_01001507
AEH-0001488	Sugar kinases, ribokinase family	kdgK	0.503	0.2676016	10.24191664	10.7453824	YintA_01001508
AEH-0001489	Uncharacterized protein, 4-oxalocrotonate tautomerase homolog		-0.045	0.0251706	10.13405316	10.08904371	YintA_01001509
AEH-0001490	FOG: EAL domain	yhjH	0.386	0.1462322	11.76314983	12.1489208	YintA_01001510
AEH-0001491	Uncharacterized protein involved in outer membrane biogenesis		-0.394	0.1495193	11.11180605	10.71800987	YintA_01001511
AEH-0001492	CDP-diacylglycerol pyrophosphatase	cdh	-0.197	0.0518498	10.84183446	10.64500943	YintA_01001512
AEH-0001493	Predicted membrane protein	yhjD	0.03	0.0432321	11.48707948	11.51716029	YintA_01001513
AEH-0001494	Predicted transcriptional regulators		0.14	0.0482096	10.95744955	11.09791012	YintA_01001514
AEH-0001495	Permeases of the drug/metabolite transporter (DMT) superfamily		-0.242	0.0517893	10.52459225	10.28296375	YintA_01001515
AEH-0001496	Pyruvate/2-oxoglutarate dehydrogenase complex, dihydrolipoamide dehydrogenase (E3) component, and related enzymes	gor	0.273	0.0604486	12.42263813	12.69612815	YintA_01001516
AEH-0001497	Protein involved in catabolism of external DNA	yhiR	0.227	0.0643167	11.82031392	12.04746391	YintA_01001517
AEH-0001498	Zn-dependent oligopeptidases	prlC	0.201	0.0586105	11.80533206	12.00621473	YintA_01001518
AEH-0001499	SAM-dependent methyltransferases	yhiQ	0.23	0.0627543	10.80780114	11.03732851	YintA_01001519
AEH-0001500	RTX toxins and related Ca2+-binding proteins		-0.108	0.0405707	10.79437342	10.6862577	YintA_01001520
AEH-0001501	Glutamate dehydrogenase/leucine dehydrogenase	gdhA	0.554	0.1796787	13.29993725	13.85375449	YintA_01001521
AEH-0001502	Universal stress protein UspA and related nucleotide-binding proteins	uspA	1.533	1	11.32004812	12.85280319	YintA_01001522
AEH-0001503	hypothetical protein	uspB	-1.143	0.9998932	12.62984791	11.48697694	YintA_01001523
AEH-0001504	Phosphate/sulphate permeases		0.599	0.2741383	13.23907028	13.83851081	YintA_01001524
AEH-0001505	Predicted flavoproteins	yhiN	0.254	0.0748637	11.12419222	11.37782407	YintA_01001525
AEH-0001506	Beta-lactamase class C and other penicillin binding proteins		-0.096	0.0428307	10.99360455	10.89746816	YintA_01001526
AEH-0001507	Transcriptional regulator		-0.015	0.0429363	11.54425984	11.52958522	YintA_01001527
AEH-0001508	Transcriptional regulator		-0.244	0.0716545	11.35508325	11.11093291	YintA_01001528
AEH-0001509	Permeases of the major facilitator superfamily		-0.192	0.0450678	10.589783	10.39746158	YintA_01001529
AEH-0001510	Predicted sugar epimerase		-0.088	0.0274593	10.19835015	10.11002394	YintA_01001530
AEH-0001511	NAD-dependent aldehyde dehydrogenases		-0.013	0.0428814	11.56516465	11.55261938	YintA_01001531
AEH-0001512	Uncharacterized enzyme involved in inositol metabolism		-0.006	0.0427969	11.40089025	11.3944429	YintA_01001532
AEH-0001513	Transcriptional regulators		0.058	0.0440294	11.57934718	11.63748339	YintA_01001533
AEH-0001514	Uncharacterized protein conserved in bacteria		-0.129	0.0384477	10.60342099	10.47438912	YintA_01001534
AEH-0001515	Sugar kinases, ribokinase family		-0.132	0.0485388	11.20866935	11.07623145	YintA_01001535
AEH-0001516	Acetolactate synthase		-0.034	0.022134	9.986737199	9.952259381	YintA_01001536
AEH-0001517	Predicted dehydrogenases and related proteins		-0.053	0.0409694	11.01870653	10.96587751	YintA_01001537
AEH-0001518	Sugar phosphate isomerases/epimerases		0.101	0.0340325	10.38091961	10.48159399	YintA_01001538
AEH-0001519	Histone acetyltransferase HPA2 and related acetyltransferases		0.958	0.9960946	11.31522523	12.27317223	YintA_01001539
AEH-0001520	Pirin-related protein	yhhW	-0.347	0.1140534	11.1342068	10.78706509	YintA_01001540
AEH-0001521	DNA-binding transcriptional repressor	gntR	0.144	0.0445213	10.69550949	10.83933868	YintA_01001541
AEH-0001522	H+/gluconate symporter and related permeases	gntT	0.04	0.0434885	11.4368225	11.47662564	YintA_01001542
AEH-0001523	Gluconate kinase		0.05	0.0256966	10.10652448	10.15675375	YintA_01001543
AEH-0001524	Multiple antibiotic transporter	yhgN	-0.298	0.0800615	10.86814716	10.56969817	YintA_01001544
AEH-0001525	Aspartate-semialdehyde dehydrogenase	asd	-0.026	0.0103795	13.70272814	13.6768448	YintA_01001545
AEH-0001526	Thiamine pyrophosphate-requiring enzymes [acetolactate synthase, pyruvate dehydrogenase (cytochrome), glyoxylate carboligase, phosphonopyruvate decarboxylase]		-0.188	0.0367088	10.29971037	10.11205218	YintA_01001546
AEH-0001527	Alpha-acetolactate decarboxylase		-0.165	0.0192884	9.676445795	9.511832972	YintA_01001547
AEH-0001528	Transcriptional regulator		-0.306	0.0774785	10.71370312	10.40733346	YintA_01001548
AEH-0001529	Putative regulator of cell autolysis		0.084	0.0431826	11.00471117	11.08827554	YintA_01001549
AEH-0001530	1,4-alpha-glucan branching enzyme	glgB	0.652	0.6854398	11.83897922	12.49126373	YintA_01001550
AEH-0001531	Type II secretory pathway, pullulanase PulA and related glycosidases	glgX	0.478	0.2802154	11.25947053	11.73770829	YintA_01001551
AEH-0001532	ADP-glucose pyrophosphorylase		0.59	0.5352398	11.59218191	12.18252628	YintA_01001552
AEH-0001533	Glycogen synthase	glgA	0.358	0.0906448	12.48258216	12.84094567	YintA_01001554
AEH-0001534	Glucan phosphorylase	glgP	0.201	0.0381465	12.68399299	12.8854879	YintA_01001555
AEH-0001535	Glycerol-3-phosphate dehydrogenase		-0.265	0.033542	9.874805188	9.610261947	YintA_01001556
AEH-0001536	Transcriptional regulators of sugar metabolism	glpR	-0.21	0.046609	12.63794327	12.4282385	YintA_01001557
AEH-0001537	Uncharacterized membrane protein (homolog of Drosophila rhomboid)	glpG	-0.053	0.0382413	12.20993255	12.1573546	YintA_01001558
AEH-0001538	Rhodanese-related sulfurtransferase	glpE	-0.515	0.3380089	12.25311811	11.73776974	YintA_01001559
AEH-0001539	ATP-dependent transcriptional regulator	malT	0.955	0.9957408	10.5368235	11.49213522	YintA_01001560
AEH-0001540	Glucan phosphorylase		0.684	0.7447292	10.23740289	10.92154006	YintA_01001561
AEH-0001541	4-alpha-glucanotransferase	malQ	0.441	0.2089921	10.81540032	11.25610666	YintA_01001562
AEH-0001542	Uncharacterized conserved protein	gntY	-0.74	0.7527717	13.64249909	12.90249194	YintA_01001563
AEH-0001543	Predicted amidophosphoribosyltransferases	gntX	-0.085	0.0404675	10.87699186	10.79212341	YintA_01001564
AEH-0001544	Predicted hydrolases or acyltransferases (alpha/beta hydrolase superfamily)	bioH	-0.027	0.0430953	11.57594894	11.54904314	YintA_01001566
AEH-0001545	hypothetical protein		-0.497	0.2143391	10.41682486	9.920313947	YintA_01001567
AEH-0001546	hypothetical protein		-0.043	0.0236564	10.06018224	10.01707977	YintA_01001568
AEH-0001547	Fe2+ transport system protein B	feoB	0.089	0.0453391	11.21517657	11.30367698	YintA_01001569
AEH-0001548	Fe2+ transport system protein A	feoA	-0.018	0.042405	11.71809397	11.70026971	YintA_01001570
AEH-0001549	Transcriptional accessory protein	yhgF	0.458	0.2273119	11.82685969	12.28437165	YintA_01001571
AEH-0001550	Transcription elongation factor	greB	0.12	0.0320714	12.63459952	12.75461778	YintA_01001572
AEH-0001551	Response regulators consisting of a CheY-like receiver domain and a winged-helix DNA-binding domain	ompR	0.524	0.3564425	11.73522449	12.25890367	YintA_01001573
AEH-0001552	Signal transduction histidine kinase	envZ	0.231	0.0552286	12.26666117	12.49815022	YintA_01001574
AEH-0001554	Phosphoglycerol transferase and related proteins, alkaline phosphatase superfamily		0.573	0.4759918	10.65534825	11.22792434	YintA_01001576
AEH-0001555	Aspartyl-tRNA synthetase		-0.272	0.0758941	11.06552679	10.79342403	YintA_01001577
AEH-0001556	hypothetical protein		-0.119	0.0155674	9.570826903	9.451440296	YintA_01001579
AEH-0001557	Predicted helicases		-0.232	0.0405915	10.23101333	9.998689405	YintA_01001580
AEH-0001558	Predicted helicases		-0.412	0.123761	10.4624259	10.05041929	YintA_01001581
AEH-0001559	Membrane-fusion protein		-0.832	0.960139	10.98268948	10.15077055	YintA_01001582
AEH-0001560	ABC-type bacteriocin/lantibiotic exporters, contain an N-terminal double-glycine peptidase domain		-0.864	0.9811634	11.97250585	11.1083681	YintA_01001583
AEH-0001561	hypothetical protein		-0.085	0.0221906	9.953259991	9.868027544	YintA_01001584
AEH-0001562	Sugar phosphate permease		-0.422	0.1381777	12.87007129	12.44760037	YintA_01001585
AEH-0001563	hypothetical protein		-0.006	0.0258232	10.17011619	10.16402197	YintA_01001586
AEH-0001564	hypothetical protein		-0.163	0.0201255	9.717651786	9.554264123	YintA_01001587
AEH-0001565	hypothetical protein		-0.363	0.0865448	10.38781603	10.02517673	YintA_01001588
AEH-0001566	DNA repair proteins		-0.03	0.0158208	9.649895266	9.619569953	YintA_01001589
AEH-0001567	hypothetical protein		-0.261	0.0519761	10.40718567	10.14628028	YintA_01001590
AEH-0001568	hypothetical protein		-0.154	0.0332673	10.29140302	10.13734264	YintA_01001591
AEH-0001569	hypothetical protein		0.019	0.0390133	10.89653262	10.9155199	YintA_01001592
AEH-0001570	hypothetical protein		0.234	0.0676959	11.04216825	11.27567875	YintA_01001593
AEH-0001571	Predicted GTPase		-0.293	0.0565952	10.32139112	10.02852223	YintA_01001594
AEH-0001572	ATPase involved in DNA repair		-0.473	0.2403774	10.98533446	10.51183636	YintA_01001595
AEH-0001573	Predicted membrane protein		-0.505	0.2445335	12.93627182	12.43160725	YintA_01001596
AEH-0001574	Hemolysin activation/secretion protein		-0.264	0.0713832	10.99674661	10.73317765	YintA_01001597
AEH-0001575	Large exoproteins involved in heme utilization or adhesion		-0.272	0.0726327	10.93464864	10.66220056	YintA_01001598
AEH-0001576	hypothetical protein		0.03	0.0373171	12.18694857	12.21683476	YintA_01001599
AEH-0001577	hypothetical protein		0.045	0.0326295	12.46950565	12.51473317	YintA_01001600
AEH-0001578	Integrase		-0.075	0.0437931	11.20048842	11.12501267	YintA_01001601
AEH-0001579	Predicted permeases	yjgQ	0.09	0.0460939	11.38479398	11.47481912	YintA_01001603
AEH-0001580	Predicted permeases	yjgP	0.195	0.060189	11.35669911	11.55120207	YintA_01001604
AEH-0001581	Leucyl aminopeptidase	pepA	0.354	0.0464474	13.22222147	13.5758497	YintA_01001605
AEH-0001582	DNA polymerase III, chi subunit	holC	0.484	0.2724424	10.68538297	11.16973691	YintA_01001606
AEH-0001583	Valyl-tRNA synthetase	valS	0.508	0.2558894	12.38864408	12.89658008	YintA_01001607
AEH-0001584	Histone acetyltransferase HPA2 and related acetyltransferases		0.294	0.0914312	11.21041853	11.50392135	YintA_01001608
AEH-0001585	Uncharacterized protein conserved in bacteria	rraB	0.264	0.0734295	11.8996449	12.16370401	YintA_01001609
AEH-0001586	Ornithine carbamoyltransferase	argI	0.18	0.031215	12.85361622	13.03407282	YintA_01001610
AEH-0001587	Beta-galactosidase, beta subunit	yjgK	0.401	0.1529598	10.63319527	11.03454161	YintA_01001611
AEH-0001588	ABC-type dipeptide transport system, periplasmic component		-0.478	0.0197456	14.86121873	14.38363062	YintA_01001612
AEH-0001589	ABC-type dipeptide/oligopeptide/nickel transport systems, permease components		-0.358	0.0755071	13.09171856	12.73380121	YintA_01001613
AEH-0001590	ABC-type dipeptide/oligopeptide/nickel transport systems, permease components		-0.195	0.0588941	11.86875074	11.67407137	YintA_01001614
AEH-0001591	ABC-type dipeptide/oligopeptide/nickel transport system, ATPase component		-0.495	0.1790924	13.29948276	12.80423988	YintA_01001615
AEH-0001592	ABC-type dipeptide/oligopeptide/nickel transport system, ATPase component		-0.097	0.0464576	11.66870241	11.57163742	YintA_01001616
AEH-0001593	hypothetical protein		0.117	0.0081381	8.965414644	9.082513163	YintA_01001617
AEH-0001594	Putative NADPH-quinone reductase (modulator of drug activity B)		-0.019	0.028283	10.29570933	10.27688216	YintA_01001618
AEH-0001595	Transcriptional regulator		-0.191	0.0425147	10.49919164	10.30817394	YintA_01001619
AEH-0001596	Oxygen-sensitive ribonucleoside-triphosphate reductase	nrdD	2.132	1	10.80994172	12.94243106	YintA_01001620
AEH-0001597	Organic radical activating enzymes	nrdG	0.586	0.337366	9.554113383	10.13963887	YintA_01001621
AEH-0001598	Transcriptional regulators	phnF	-0.2	0.03062	10.03306172	9.833041543	YintA_01001622
AEH-0001599	Uncharacterized enzyme of phosphonate metabolism	phnG	-0.172	0.0282086	10.03534069	9.863754747	YintA_01001623
AEH-0001600	Uncharacterized enzyme of phosphonate metabolism	phnH	-0.016	0.0210815	9.933350792	9.91706474	YintA_01001624
AEH-0001601	Uncharacterized enzyme of phosphonate metabolism	phnI	-0.303	0.0689146	10.53638292	10.23331347	YintA_01001625
AEH-0001602	Uncharacterized enzyme of phosphonate metabolism	phnJ	-0.021	0.0154025	9.62505288	9.603645411	YintA_01001626
AEH-0001603	ABC-type phosphonate transport system, ATPase component	phnK	-0.117	0.0202369	9.81292958	9.695481744	YintA_01001627
AEH-0001604	ABC-type phosphonate transport system, ATPase component	phnL	-0.131	0.0204015	9.79811701	9.667573408	YintA_01001628
AEH-0001605	Metal-dependent hydrolase involved in phosphonate metabolism	phnM	-0.002	0.0127844	9.458028454	9.456335175	YintA_01001629
AEH-0001606	Uncharacterized component of phosphonate metabolism	phnN	-0.22	0.0422481	10.34187451	10.12139028	YintA_01001630
AEH-0001607	Metal-dependent hydrolases of the beta-lactamase superfamily I	phnP	-0.11	0.0393395	10.72023797	10.61051413	YintA_01001631
AEH-0001608	Predicted nucleoside-diphosphate-sugar epimerases		-0.054	0.0440392	11.51126954	11.45699859	YintA_01001632
AEH-0001609	Uncharacterized protein conserved in bacteria	yhbP	0.075	0.0371095	10.6270191	10.70225078	YintA_01001633
AEH-0001610	Arginine/lysine/ornithine decarboxylases		-0.044	0.0179804	9.768256103	9.724630789	YintA_01001634
AEH-0001611	Amino acid transporters		-0.081	0.0298087	10.32061769	10.23968934	YintA_01001635
AEH-0001612	Predicted endonuclease containing a URI domain	yhbQ	-0.04	0.0358852	10.69137002	10.65090365	YintA_01001636
AEH-0001613	Predicted acetyltransferase	yhbS	0.534	0.3492237	12.0591963	12.59305219	YintA_01001637
AEH-0001614	Putative lipid carrier protein	yhbT	0.772	0.9255704	10.92469487	11.69679015	YintA_01001638
AEH-0001615	Collagenase and related proteases	yhbU	2.082	1	9.86269048	11.94507305	YintA_01001639
AEH-0001616	Collagenase and related proteases	yhbV	1.424	0.9999999	10.51019587	11.93458649	YintA_01001640
AEH-0001617	Coenzyme F420-dependent N5,N10-methylene tetrahydromethanopterin reductase and related flavin-dependent oxidoreductases		-0.376	0.1340297	11.1185476	10.74301349	YintA_01001641
AEH-0001618	Superfamily II DNA and RNA helicases	deaD	-0.072	0.0282394	12.78868269	12.71717624	YintA_01001642
AEH-0001619	Lipoprotein NlpI, contains TPR repeats	nlpI	-0.181	0.0206051	13.45939733	13.27875434	YintA_01001643
AEH-0001620	Polyribonucleotide nucleotidyltransferase (polynucleotide phosphorylase)	pnp	0.231	0.0234607	13.30826007	13.5391377	YintA_01001644
AEH-0001621	Ribosomal protein S15P/S13E	rpsO	0.331	0.0904956	12.2162521	12.54764637	YintA_01001645
AEH-0001622	Pseudouridine synthase	truB	0.379	0.1385531	11.82218189	12.20155817	YintA_01001646
AEH-0001623	Ribosome-binding factor A	rbfA	0.456	0.2306865	11.73446875	12.19082075	YintA_01001647
AEH-0001624	Translation initiation factor 2 (IF-2; GTPase)	infB	0.406	0.0788651	13.02540208	13.43146815	YintA_01001648
AEH-0001625	Transcription elongation factor	nusA	0.198	0.0085557	13.97926431	14.17750806	YintA_01001649
AEH-0001626	Uncharacterized protein conserved in bacteria	yhbC	0.403	0.0596584	13.27369336	13.6767557	YintA_01001650
AEH-0001628	Flavodoxin	hemG	0.109	0.0476908	11.47730165	11.58609585	YintA_01001651
AEH-0001629	Trk-type K+ transport systems, membrane components	trkH	-0.187	0.0553726	12.03792181	11.85070271	YintA_01001652
AEH-0001630	Uncharacterized conserved protein		-0.111	0.0392603	12.37770114	12.26637377	YintA_01001653
AEH-0001631	Xaa-Pro aminopeptidase	pepQ	0.156	0.035668	12.59357419	12.74940435	YintA_01001654
AEH-0001632	3-hydroxyacyl-CoA dehydrogenase	fadB	-0.419	0.1327971	10.50241913	10.08351725	YintA_01001655
AEH-0001633	Acetyl-CoA acetyltransferase	fadA	-0.398	0.1340178	10.7611409	10.36311724	YintA_01001656
AEH-0001634	2-polyprenylphenol hydroxylase and related flavodoxin oxidoreductases	fre	0.369	0.1085898	12.27946994	12.64839712	YintA_01001657
AEH-0001635	3-polyprenyl-4-hydroxybenzoate decarboxylase and related decarboxylases		0.199	0.0578628	11.8345924	12.03382371	YintA_01001658
AEH-0001636	Transcription antiterminator	rfaH	-0.151	0.0504235	11.95644239	11.80518393	YintA_01001659
AEH-0001637	Delta-aminolevulinic acid dehydratase	hemB	0.327	0.0795824	12.40663896	12.73343085	YintA_01001660
AEH-0001638	Mg-dependent DNase		-0.077	0.0299835	12.71944341	12.64201156	YintA_01001661
AEH-0001639	Sec-independent protein secretion pathway component TatC	tatC	0.234	0.0690063	11.1588087	11.39266666	YintA_01001662
AEH-0001640	Sec-independent protein secretion pathway components	tatB	0.396	0.1209894	12.38686896	12.78311637	YintA_01001663
AEH-0001641	Sec-independent protein secretion pathway components	tatA	-0.122	0.0163785	13.48843669	13.36609652	YintA_01001664
AEH-0001642	Predicted unusual protein kinase	ubiB	0.163	0.0501564	11.94551333	12.10868286	YintA_01001665
AEH-0001643	Uncharacterized protein conserved in bacteria	yigP	0.456	0.2411487	11.09503668	11.55121907	YintA_01001666
AEH-0001644	Methylase involved in ubiquinone/menaquinone biosynthesis	ubiE	0.185	0.0361411	12.68597216	12.87074854	YintA_01001667
AEH-0001645	Uncharacterized protein conserved in bacteria	rmuC	-0.217	0.0651611	11.67357826	11.45692168	YintA_01001668
AEH-0001646	Uncharacterized membrane-associated protein		-0.418	0.161367	12.49608756	12.07837651	YintA_01001669
AEH-0001647	Carbon starvation protein, predicted membrane protein		-2.844	1	14.16106189	11.31658001	YintA_01001670
AEH-0001648	Protein tyrosine/serine phosphatase		0.224	0.0593932	12.0339803	12.25772337	YintA_01001671
AEH-0001649	Uridine phosphorylase	udp	-0.821	0.950036	12.92869169	12.10782902	YintA_01001672
AEH-0001650	Dienelactone hydrolase and related enzymes		-0.83	0.9673781	12.08350431	11.2539899	YintA_01001673
AEH-0001651	Methionine synthase II (cobalamin-independent)	metE	-3.149	1	15.86870284	12.71983466	YintA_01001674
AEH-0001652	Permeases of the drug/metabolite transporter (DMT) superfamily	yigM	-0.929	0.993225	12.42723059	11.4981075	YintA_01001676
AEH-0001653	Predicted permeases		-0.054	0.042279	11.13922199	11.08502111	YintA_01001677
AEH-0001654	Glycerophosphoryl diester phosphodiesterase	ugpQ	0.001	0.0416955	11.17591419	11.17643552	YintA_01001678
AEH-0001655	ABC-type sugar transport systems, ATPase components	ugpC	-0.047	0.0285014	10.29670309	10.24988241	YintA_01001679
AEH-0001656	ABC-type sugar transport system, permease component	ugpE	-0.315	0.0769924	10.62266416	10.30793802	YintA_01001680
AEH-0001657	ABC-type sugar transport systems, permease components	ugpA	-0.251	0.0537509	10.5257897	10.27526794	YintA_01001681
AEH-0001658	ABC-type sugar transport system, periplasmic component	ugpB	-0.015	0.0160837	9.663184337	9.648451452	YintA_01001682
AEH-0001659	hypothetical protein		0.511	0.2833312	10.25480156	10.76547319	YintA_01001683
AEH-0001660	hypothetical protein		-0.205	0.0374472	10.25274191	10.04768181	YintA_01001684
AEH-0001661	hypothetical protein		-0.126	0.0377292	10.5798052	10.45357995	YintA_01001685
AEH-0001662	hypothetical protein		-0.166	0.0437477	10.68058223	10.51490264	YintA_01001686
AEH-0001663	hypothetical protein		-0.259	0.0561984	10.5372493	10.27790619	YintA_01001687
AEH-0001664	hypothetical protein		-0.218	0.04729	10.52560386	10.30793924	YintA_01001688
AEH-0001665	ABC-type branched-chain amino acid transport systems, ATPase component	livF	0.03	0.0408018	11.92198959	11.95241464	YintA_01001689
AEH-0001666	ABC-type branched-chain amino acid transport systems, ATPase component	livG	0.241	0.0370263	12.89560798	13.1367049	YintA_01001690
AEH-0001667	ABC-type branched-chain amino acid transport system, permease component	livM	0.132	0.0066717	14.04004458	14.17177055	YintA_01001691
AEH-0001668	Branched-chain amino acid ABC-type transport system, permease components	livH	0.354	0.0455477	13.24441067	13.59888296	YintA_01001692
AEH-0001669	ABC-type branched-chain amino acid transport systems, periplasmic component	livK	0.371	0.030783	13.63948133	14.01011927	YintA_01001693
AEH-0001670	Histone acetyltransferase HPA2 and related acetyltransferases	yhhK	-0.251	0.0748049	11.48243055	11.2314386	YintA_01001694
AEH-0001671	DNA-directed RNA polymerase, sigma subunit (sigma70/sigma32)	rpoH	0.116	0.017794	13.28315996	13.3993883	YintA_01001695
AEH-0001672	Cell division protein	ftsX	0.089	0.0116694	13.60735505	13.6964269	YintA_01001696
AEH-0001673	Predicted ATPase involved in cell division	ftsE	0.338	0.0931432	12.23259976	12.57070282	YintA_01001697
AEH-0001674	Signal recognition particle GTPase	ftsY	0.418	0.1887252	11.1201531	11.53853193	YintA_01001698
AEH-0001675	N6-adenine-specific methylase	rsmD	0.033	0.0387176	10.84970419	10.8822432	YintA_01001699
AEH-0001676	Predicted membrane protein	yhhL	-0.449	0.2260144	12.02639301	11.57759219	YintA_01001700
AEH-0001677	hypothetical protein		0.201	0.0614696	11.31118401	11.51206059	YintA_01001701
AEH-0001678	Uncharacterized protein conserved in bacteria		0.252	0.0753917	11.27353442	11.52570874	YintA_01001702
AEH-0001679	Predicted membrane protein	yhhN	0.305	0.0969105	11.21309309	11.51784293	YintA_01001703
AEH-0001680	Cation transport ATPase	zntA	-0.241	0.0609363	10.83893815	10.59801613	YintA_01001704
AEH-0001681	Predicted redox protein, regulator of disulfide bond formation	sirA	-0.088	0.0448995	11.24024345	11.15190784	YintA_01001705
AEH-0001682	Uncharacterized conserved protein	yhhQ	-0.454	0.1999096	10.8482602	10.39470931	YintA_01001706
AEH-0001683	Cysteine synthase	dcrB	0.13	0.0421689	12.19312851	12.32360557	YintA_01001707
AEH-0001684	Fe-S oxidoreductase	glpC	-0.079	0.0370461	10.69062097	10.61203418	YintA_01001708
AEH-0001685	Anaerobic glycerol-3-phosphate dehydrogenase	glpB	0.15	0.0214572	9.658954969	9.808582135	YintA_01001709
AEH-0001686	Glycerol-3-phosphate dehydrogenase	glpA	0.151	0.0221218	9.682680302	9.834179194	YintA_01001710
AEH-0001687	hypothetical protein		-0.05	0.014666	9.57923453	9.529725443	YintA_01001711
AEH-0001688	Sugar phosphate permease		-0.158	0.0473463	10.90257568	10.74434671	YintA_01001712
AEH-0001689	Glycerophosphoryl diester phosphodiesterase	glpQ	0.049	0.0249653	10.07201981	10.12144205	YintA_01001713
AEH-0001690	Predicted hydrolases of the HAD superfamily		0.276	0.0639395	12.35017942	12.62667827	YintA_01001714
AEH-0001691	Lysophospholipase	pldB	0.204	0.0622823	11.44841719	11.65279464	YintA_01001715
AEH-0001692	Putative threonine efflux protein	rhtB	-0.044	0.0427457	11.24364623	11.19997239	YintA_01001716
AEH-0001693	Putative threonine efflux protein	rhtC	-0.273	0.0676394	12.48948409	12.2160442	YintA_01001717
AEH-0001694	Superfamily II DNA helicase	recQ	0.175	0.054717	11.07413326	11.24876273	YintA_01001718
AEH-0001695	Outer membrane phospholipase A	pldA	0.118	0.0454174	11.91916461	12.03749375	YintA_01001719
AEH-0001696	Uncharacterized protein, possibly involved in aromatic compounds catabolism	yigI	-0.912	0.9858603	10.6353717	9.723222015	YintA_01001720
AEH-0001697	Predicted permeases	rarD	-0.084	0.0456258	11.43757182	11.35307927	YintA_01001721
AEH-0001698	Mg2+ and Co2+ transporters	corA	0.459	0.2232039	10.59126315	11.0503476	YintA_01001722
AEH-0001699	hypothetical protein		-0.478	0.2554406	12.36809017	11.89016931	YintA_01001723
AEH-0001700	Predicted TIM-barrel enzyme, possibly a dioxygenase		0.436	0.0017028	15.37292633	15.80880995	YintA_01001724
AEH-0001701	Uncharacterized conserved protein		0.944	0.8717595	14.37653244	15.32025002	YintA_01001725
AEH-0001702	Transcriptional regulator		0.677	0.7448627	10.42212786	11.09938548	YintA_01001726
AEH-0001703	Transcriptional regulator		0.397	0.163997	11.52491275	11.92236743	YintA_01001727
AEH-0001704	Superfamily I DNA and RNA helicases	uvrD	0.031	0.0411402	11.05456652	11.0859083	YintA_01001728
AEH-0001705	Predicted hydrolase (HAD superfamily)	yigB	0.416	0.1440473	10.2549167	10.67137348	YintA_01001729
AEH-0001706	Site-specific recombinase XerC	xerC	0.012	0.0401003	11.96904092	11.98067056	YintA_01001730
AEH-0001707	Uncharacterized protein conserved in bacteria	yigA	0.077	0.0390795	12.16120657	12.23774978	YintA_01001731
AEH-0001708	Diaminopimelate epimerase	dapF	0.189	0.046557	12.30724168	12.49608161	YintA_01001732
AEH-0001709	Predicted small periplasmic lipoprotein		0.015	0.0294408	12.62236007	12.63729578	YintA_01001733
AEH-0001710	Protein implicated in iron transport, frataxin homolog	cyaY	0.126	0.0431574	10.73449753	10.86056168	YintA_01001734
AEH-0001711	Adenylate cyclase	cyaA	0.491	0.2946849	11.64223535	12.13342127	YintA_01001735
AEH-0001712	Porphobilinogen deaminase	hemC	0.609	0.5879734	10.78419107	11.39344588	YintA_01001736
AEH-0001713	Uroporphyrinogen-III synthase	hemD	0.375	0.1445748	11.34946622	11.72432371	YintA_01001737
AEH-0001714	Uncharacterized enzyme of heme biosynthesis	hemX	0.268	0.0645356	12.26068637	12.52866237	YintA_01001738
AEH-0001715	Uncharacterized enzyme of heme biosynthesis	hemY	0.362	0.132934	11.1478427	11.50970268	YintA_01001739
AEH-0001717	hypothetical protein		-0.143	0.0471033	11.00127496	10.85873192	YintA_01001740
AEH-0001718	Phosphoribosylformylglycinamidine (FGAM) synthase, synthetase domain	purL	0.553	0.2874639	12.7330622	13.28637809	YintA_01001741
AEH-0001719	Predicted soluble lytic transglycosylase fused to an ABC-type amino acid-binding protein	yfhD	-0.189	0.0475493	10.70641066	10.51693357	YintA_01001742
AEH-0001720	Cytosine/adenosine deaminases	tadA	-0.12	0.0404677	10.74016829	10.62022717	YintA_01001743
AEH-0001721	Permeases of the major facilitator superfamily		0.312	0.1009896	11.3754507	11.68736957	YintA_01001744
AEH-0001722	Phosphoserine phosphatase	yfhB	0.141	0.048758	10.99411544	11.13533941	YintA_01001745
AEH-0001723	Predicted sugar phosphate isomerase		0.187	0.0512325	10.70643111	10.89307132	YintA_01001746
AEH-0001724	Transcriptional regulators		0.245	0.0689734	10.90949175	11.15409175	YintA_01001747
AEH-0001725	Ferredoxin	yfhL	-0.107	0.0475728	11.51796719	11.41064106	YintA_01001748
AEH-0001726	Phosphopantetheinyl transferase (holo-ACP synthase)	acpS	-0.067	0.0390121	12.20657392	12.13953096	YintA_01001749
AEH-0001727	Pyridoxal phosphate biosynthesis protein	pdxJ	0.155	0.0403495	12.3950026	12.55032634	YintA_01001750
AEH-0001728	Recombinational DNA repair protein (RecF pathway)	recO	-0.179	0.0515251	10.97548389	10.7968205	YintA_01001751
AEH-0001729	GTPase	era	0.334	0.0983955	12.06688099	12.40137147	YintA_01001752
AEH-0001730	dsRNA-specific ribonuclease	rnc	0.405	0.1739175	11.16469386	11.56984162	YintA_01001753
AEH-0001731	Signal peptidase I	lepB	0.246	0.0694843	11.80975201	12.0553539	YintA_01001754
AEH-0001732	Membrane GTPase LepA	lepA	0.296	0.0599969	12.59314372	12.88874742	YintA_01001755
AEH-0001733	hypothetical protein		-0.33	0.0552927	10.06246946	9.732614453	YintA_01001756
AEH-0001734	Positive regulator of sigma E activity	rseC	-0.19	0.0584497	11.35629819	11.16620245	YintA_01001757
AEH-0001735	Negative regulator of sigma E activity	rseB	0.26	0.0778219	11.1980203	11.45838825	YintA_01001758
AEH-0001736	Negative regulator of sigma E activity	rseA	0.215	0.0591959	11.94741181	12.1622139	YintA_01001759
AEH-0001737	DNA-directed RNA polymerase specialized sigma subunit, sigma24 homolog	rpoE	0.361	0.1204755	11.9233356	12.28427197	YintA_01001760
AEH-0001738	Aspartate oxidase	nadB	0.277	0.0316854	13.20779555	13.48462305	YintA_01001761
AEH-0001739	Predicted O-methyltransferase	yfiC	0.114	0.0451961	10.95956837	11.07315878	YintA_01001762
AEH-0001740	Superfamily II DNA and RNA helicases	srmB	-0.11	0.0397426	12.34402951	12.234349	YintA_01001763
AEH-0001741	FOG: Ankyrin repeat	yplB	0.064	0.0322343	10.40061147	10.46466728	YintA_01001764
AEH-0001742	hypothetical protein	yplA	0.171	0.0412127	10.37307765	10.54439396	YintA_01001765
AEH-0001743	Acid-induced glycyl radical enzyme	yfiD	1.248	0.999991	10.72017186	11.9685413	YintA_01001766
AEH-0001744	Uracil DNA glycosylase	ung	0.297	0.0809741	12.06289339	12.35984842	YintA_01001767
AEH-0001745	Molecular chaperone GrpE (heat shock protein)	grpE	0.104	0.0425199	10.82716438	10.93140222	YintA_01001768
AEH-0001746	Predicted sugar kinase	nadK	0.078	0.0419161	11.96785418	12.04556683	YintA_01001769
AEH-0001747	ATPase involved in DNA repair	recN	-0.985	0.9976771	12.00330954	11.01851185	YintA_01001770
AEH-0001748	Small protein A (tmRNA-binding)		-0.22	0.0162953	13.79473345	13.57491283	YintA_01001771
AEH-0001749	Uncharacterized protein conserved in bacteria	yfjF	-0.041	0.041873	11.13977287	11.09846706	YintA_01001772
AEH-0001750	Oligoketide cyclase/lipid transport protein	yfjG	0.354	0.1264313	11.48778831	11.84138045	YintA_01001773
AEH-0001751	tmRNA-binding protein	smpB	0.479	0.2767139	11.54884742	12.02815273	YintA_01001774
AEH-0001752	Integrase		0.03	0.039314	10.89982132	10.92959268	YintA_01001775
AEH-0001753	Large exoproteins involved in heme utilization or adhesion		-0.275	0.0358583	9.895148478	9.620135086	YintA_01001776
AEH-0001754	Predicted transcriptional regulators		-0.337	0.0295257	9.453582043	9.116616538	YintA_01001777
AEH-0001755	hypothetical protein		-0.364	0.0430771	9.63432473	9.270427413	YintA_01001778
AEH-0001756	Integrase		-0.055	0.0179191	9.760553911	9.705531745	YintA_01001779
AEH-0001757	hypothetical protein		-0.213	0.0264204	9.835694633	9.622479964	YintA_01001780
AEH-0001758	DNA-directed RNA polymerase, beta subunit/140 kD subunit		-0.173	0.0243943	9.878130417	9.705156408	YintA_01001781
AEH-0001759	hypothetical protein		-0.135	0.0346032	10.40831107	10.27297879	YintA_01001782
AEH-0001760	Integrase		-0.102	0.0433324	11.00143306	10.89966549	YintA_01001783
AEH-0001761	Predicted transcriptional regulators		-0.273	0.0412521	10.05342959	9.780883789	YintA_01001784
AEH-0001762	hypothetical protein		-0.205	0.0196713	9.592927413	9.387818643	YintA_01001785
AEH-0001763	hypothetical protein		0.38	0.1336217	11.95455023	12.33464744	YintA_01001786
AEH-0001764	Uncharacterized protein conserved in bacteria		-0.36	0.1323807	11.74656324	11.38625933	YintA_01001787
AEH-0001765	AraC-type DNA-binding domain-containing proteins	celD	-0.175	0.0560192	11.40642695	11.23137318	YintA_01001788
AEH-0001766	Phosphotransferase system cellobiose-specific component IIA	celC	0.103	0.0425012	10.83429972	10.93710793	YintA_01001789
AEH-0001767	Beta-glucosidase/6-phospho-beta-glucosidase/beta- galactosidase		-0.17	0.0484066	10.87678736	10.70688101	YintA_01001790
AEH-0001768	Phosphotransferase system cellobiose-specific component IIC	celB	-0.241	0.0447778	10.31253531	10.07112588	YintA_01001791
AEH-0001769	Phosphotransferase system cellobiose-specific component IIB	celA	-0.299	0.0597416	10.35493562	10.05606258	YintA_01001792
AEH-0001770	Glucose/sorbosone dehydrogenases		-0.69	0.7616502	10.95094746	10.26089918	YintA_01001793
AEH-0001771	Predicted oxidoreductases (related to aryl-alcohol dehydrogenases)		0.135	0.0441262	10.73173958	10.8669018	YintA_01001794
AEH-0001772	Integral membrane protein possibly involved in chromosome condensation		-0.394	0.1345839	10.82215696	10.42800935	YintA_01001795
AEH-0001773	Integral membrane protein possibly involved in chromosome condensation		-0.552	0.4244591	11.23599831	10.68357061	YintA_01001796
AEH-0001774	Kef-type K+ transport systems, predicted NAD-binding component		-0.164	0.0454399	12.37377481	12.20958818	YintA_01001797
AEH-0001775	hypothetical protein		-0.155	0.0298789	10.15249356	9.997879458	YintA_01001798
AEH-0001776	High-affinity nickel permease		-0.723	0.8526297	11.33834382	10.6154983	YintA_01001799
AEH-0001777	Urea transporter		-0.67	0.7532764	11.58199996	10.91235759	YintA_01001800
AEH-0001778	Urease accessory protein UreH		-0.579	0.5110945	12.05151454	11.47222268	YintA_01001801
AEH-0001779	Ni2+-binding GTPase involved in regulation of expression and maturation of urease and hydrogenase	ureG	-0.71	0.8183175	12.55575938	11.84592625	YintA_01001802
AEH-0001780	Urease accessory protein UreF	ureF	-0.887	0.9863701	12.30567369	11.41917075	YintA_01001803
AEH-0001781	Urease accessory protein UreE	ureE	-1.026	0.9987097	12.79162605	11.76595227	YintA_01001804
AEH-0001782	Urea amidohydrolase (urease) alpha subunit	ureC	-1.122	0.9997546	13.3143723	12.19243521	YintA_01001805
AEH-0001783	Urea amidohydrolase (urease) beta subunit	ureB	-1.002	0.998321	12.04143808	11.03928891	YintA_01001807
AEH-0001784	Urea amidohydrolase (urease) gamma subunit	ureA	-1.219	0.999969	13.46278276	12.24382669	YintA_01001808
AEH-0001786	Predicted periplasmic lipoprotein	yfiM	-0.615	0.6156679	11.82899512	11.2138683	YintA_01001809
AEH-0001787	Phosphatidylserine/phosphatidylglycerophosphate/cardiolipin synthases and related enzymes	pssA	0.463	0.2478513	11.56361291	12.02628635	YintA_01001810
AEH-0001788	Acyl-CoA synthetase (NDP forming)	yfiQ	0.058	0.0353552	10.57886795	10.63727892	YintA_01001811
AEH-0001789	Uncharacterized conserved protein	yfiP	-0.046	0.0420438	11.1421145	11.0956199	YintA_01001812
AEH-0001790	Thiol-disulfide isomerase and thioredoxins	trxC	-0.282	0.0843539	11.32054232	11.03897046	YintA_01001813
AEH-0001791	rRNA methylases	yfiF	0.053	0.0338654	12.4123661	12.46525582	YintA_01001814
AEH-0001792	Permeases of the major facilitator superfamily	emrB	0.106	0.0349531	10.40554807	10.51159287	YintA_01001815
AEH-0001793	Multidrug resistance efflux pump	emrA	0.194	0.0350512	10.01826554	10.21266096	YintA_01001816
AEH-0001794	Transcriptional regulators	mprA	0.038	0.0281754	12.69091757	12.72939795	YintA_01001817
AEH-0001795	Permeases of the major facilitator superfamily		-0.015	0.0283793	10.30036063	10.28520546	YintA_01001818
AEH-0001796	Predicted branched-chain amino acid permease (azaleucine resistance)		-0.096	0.0445868	11.14633454	11.0506959	YintA_01001819
AEH-0001797	Permeases of the major facilitator superfamily		-0.072	0.039728	10.86967484	10.79748425	YintA_01001820
AEH-0001798	Transcriptional regulators		0.096	0.0221694	9.843269391	9.93886919	YintA_01001821
AEH-0001799	Serine-pyruvate aminotransferase/archaeal aspartate aminotransferase		0.542	0.3789885	11.9504486	12.4920786	YintA_01001822
AEH-0001800	Acetylornithine deacetylase/Succinyl-diaminopimelate desuccinylase and related deacylases		0.187	0.0567514	11.04262663	11.23005156	YintA_01001823
AEH-0001801	Predicted amidohydrolase		-1.175	0.9999518	12.26898308	11.09377964	YintA_01001824
AEH-0001802	Aspartate/tyrosine/aromatic aminotransferase		-1.897	1	13.72331243	11.8261934	YintA_01001825
AEH-0001803	Ribulose-5-phosphate 4-epimerase and related epimerases and aldolases		-1.383	0.9999991	14.0272276	12.64394379	YintA_01001826
AEH-0001804	Predicted enolase-phosphatase		-1.331	0.9999872	14.95858829	13.62807265	YintA_01001827
AEH-0001805	Uncharacterized conserved protein, contains double-stranded beta-helix domain		-1.094	0.9992778	13.83128768	12.73755827	YintA_01001828
AEH-0001806	Predicted translation initiation factor 2B subunit, eIF-2B alpha/beta/delta family		-1.936	1	12.75803853	10.82178558	YintA_01001829
AEH-0001807	Predicted kinase		-3.86	1	14.99976204	11.1401628	YintA_01001830
AEH-0001808	Hemolysin activation/secretion protein	hxuB	-0.392	0.1037159	10.38637404	9.993940973	YintA_01001831
AEH-0001809	Large exoproteins involved in heme utilization or adhesion		-0.437	0.1938867	11.05939339	10.62223338	YintA_01001832
AEH-0001810	ABC-type nitrate/sulfonate/bicarbonate transport system, ATPase component	hmwC	-0.354	0.1006821	10.72025378	10.36628016	YintA_01001833
AEH-0001811	Acyl-CoA dehydrogenases	fadE	-0.476	0.2273887	10.80375481	10.32815907	YintA_01001834
AEH-0001812	Phosphoheptose isomerase	gmhA	0.471	0.253157	11.73365076	12.20419958	YintA_01001835
AEH-0001813	Predicted glutamine amidotransferase	yafJ	0.089	0.0432217	10.97331873	11.06229104	YintA_01001836
AEH-0001814	Uncharacterized protein conserved in bacteria	yafK	-0.004	0.041539	11.82347789	11.81925225	YintA_01001837
AEH-0001815	Na+-transporting NADH:ubiquinone oxidoreductase, subunit NqrA	nqrA	0.219	0.037707	12.77450116	12.99317224	YintA_01001838
AEH-0001816	Na+-transporting NADH:ubiquinone oxidoreductase, subunit NqrB	nqrB	0.419	0.1727142	11.91602023	12.33521406	YintA_01001839
AEH-0001817	Na+-transporting NADH:ubiquinone oxidoreductase, subunit NqrC	nqrC	0.376	0.1337589	11.86845079	12.2441627	YintA_01001840
AEH-0001818	Na+-transporting NADH:ubiquinone oxidoreductase, subunit NqrD	nqrD	0.158	0.0428933	12.29259364	12.45024984	YintA_01001841
AEH-0001819	Na+-transporting NADH:ubiquinone oxidoreductase, subunit NqrE	nqrE	0.465	0.2268019	11.99418917	12.45907426	YintA_01001842
AEH-0001820	Na+-transporting NADH:ubiquinone oxidoreductase, subunit NqrF	nqrF	0.293	0.0661234	12.42377011	12.71645517	YintA_01001843
AEH-0001821	Membrane-associated lipoprotein involved in thiamine biosynthesis	apbE	0.254	0.0739341	11.68708646	11.94103441	YintA_01001844
AEH-0001822	Uncharacterized protein conserved in bacteria		-0.002	0.0428646	11.44946248	11.44701783	YintA_01001845
AEH-0001823	Glycerophosphoryl diester phosphodiesterase		-0.279	0.0443669	10.10129337	9.822124503	YintA_01001846
AEH-0001824	D-alanine-D-alanine ligase and related ATP-grasp enzymes		-0.287	0.043676	13.21991129	12.93300767	YintA_01001847
AEH-0001825	Nucleotidyltransferase/DNA polymerase involved in DNA repair	dinB	-0.927	0.9932584	12.22898311	11.30211658	YintA_01001848
AEH-0001826	Di- and tripeptidases	pepD	0.505	0.2803405	12.13705172	12.64164822	YintA_01001849
AEH-0001827	Adenine/guanine phosphoribosyltransferases and related PRPP-binding proteins	gpt	0.442	0.1110037	12.92184454	13.36407654	YintA_01001850
AEH-0001828	Hydrolases of the alpha/beta superfamily	frsA	0.125	0.0395891	12.30395225	12.42943624	YintA_01001851
AEH-0001829	hypothetical protein	crl	-0.877	0.9813396	12.7500578	11.87299919	YintA_01001852
AEH-0001830	Glutamate 5-kinase	proB	0.639	0.6709067	11.52628947	12.16497014	YintA_01001853
AEH-0001831	Gamma-glutamyl phosphate reductase	proA	0.287	0.0657422	12.38628913	12.67313288	YintA_01001854
AEH-0001832	Sugar kinases, ribokinase family		-0.198	0.0551099	10.99260707	10.79474714	YintA_01001855
AEH-0001833	Uncharacterized enzyme involved in pigment biosynthesis		0.074	0.0184423	9.702378704	9.7761061	YintA_01001856
AEH-0001834	Nucleoside permease		-0.42	0.1531935	10.75376613	10.33422217	YintA_01001857
AEH-0001835	Predicted glycosyltransferase		0.9	0.9861848	12.01638624	12.91663237	YintA_01001858
AEH-0001836	Cellobiose phosphorylase		-0.242	0.039394	10.14883876	9.906927595	YintA_01001859
AEH-0001837	Cellobiose phosphorylase		-0.203	0.0323819	10.08530093	9.882399844	YintA_01001860
AEH-0001838	hypothetical protein		0.139	0.0510556	11.41083878	11.54999314	YintA_01001861
AEH-0001839	Histone acetyltransferase HPA2 and related acetyltransferases		0.086	0.0449459	11.18079955	11.26696795	YintA_01001862
AEH-0001840	SAM-dependent methyltransferases		0.171	0.0550949	11.19925454	11.37009557	YintA_01001863
AEH-0001841	hypothetical protein		0.172	0.0217078	9.596125103	9.767910026	YintA_01001864
AEH-0001842	Phospholipid N-methyltransferase		-0.571	0.4871011	11.49364422	10.92308765	YintA_01001865
AEH-0001843	Shikimate kinase	aroL	0.105	0.0292493	12.72603044	12.83101233	YintA_01001867
AEH-0001844	Uncharacterized protein conserved in bacteria	yaiE	-0.046	0.0403081	10.97990735	10.93341077	YintA_01001868
AEH-0001845	DNA recombination-dependent growth factor C	rdgC	0.413	0.1791645	11.57353343	11.98609346	YintA_01001869
AEH-0001846	Transcriptional regulator/sugar kinase	mak	0.241	0.071012	11.14343278	11.38449524	YintA_01001870
AEH-0001848	Hydrogenase maturation factor	hypE	1.005	0.9974892	9.744017554	10.74931659	YintA_01001871
AEH-0001849	Hydrogenase maturation factor	hypD	1.272	0.9999934	9.939411808	11.21093456	YintA_01001872
AEH-0001850	Hydrogenase maturation factor	hybG	1.466	1	10.47276823	11.93883593	YintA_01001873
AEH-0001851	Ni2+-binding GTPase involved in regulation of expression and maturation of urease and hydrogenase	hypB	1.584	1	9.675642159	11.25919511	YintA_01001874
AEH-0001852	Zn finger protein HypA/HybF (possibly regulating hydrogenase expression)	hybF	1.584	1	9.507277739	11.0909615	YintA_01001875
AEH-0001853	hypothetical protein	hybE	1.497	1	9.024233059	10.5211593	YintA_01001876
AEH-0001854	Ni,Fe-hydrogenase maturation factor	hybD	1.26	0.9999878	9.448639698	10.70884518	YintA_01001877
AEH-0001855	Ni,Fe-hydrogenase I large subunit	hybC	0.408	0.076618	9.502933752	9.910609831	YintA_01001878
AEH-0001856	Polysulphide reductase	hybB	0.223	0.0358309	9.896355146	10.1198501	YintA_01001879
AEH-0001857	Fe-S-cluster-containing hydrogenase components 1	hybA	0.273	0.0419356	9.797292277	10.07014464	YintA_01001880
AEH-0001858	Ni,Fe-hydrogenase I small subunit	hybO	0.637	0.517487	9.689680373	10.32656865	YintA_01001881
AEH-0001859	Outer membrane lipoprotein		-0.242	0.0706857	11.89417128	11.65215722	YintA_01001882
AEH-0001860	Flagellar motor protein	lafU	-0.11	0.0260423	10.09555264	9.985530748	YintA_01001883
AEH-0001861	Flagellar biosynthesis pathway, component FlhA		-0.214	0.035296	10.14048024	9.926129967	YintA_01001884
AEH-0001862	Uncharacterized protein conserved in bacteria, putative lipoprotein		-0.099	0.0458269	11.26456615	11.16595886	YintA_01001885
AEH-0001863	Methyl-accepting chemotaxis protein		-0.152	0.0524807	11.69747717	11.54582067	YintA_01001886
AEH-0001864	ABC-type Fe2+-enterobactin transport system, periplasmic component	fepB	-1.23	0.999983	11.26842539	10.03873292	YintA_01001887
AEH-0001865	ABC-type Fe3+-siderophore transport system, permease component		-0.553	0.3299373	10.48896143	9.9363846	YintA_01001888
AEH-0001866	ABC-type enterobactin transport system, permease component		-0.703	0.8064709	11.14665305	10.44325125	YintA_01001889
AEH-0001867	ABC-type cobalamin/Fe3+-siderophores transport systems, ATPase components		-0.896	0.9837257	10.81751875	9.921855991	YintA_01001890
AEH-0001868	Enterochelin esterase and related enzymes		-2.136	1	12.04119063	9.905599568	YintA_01001891
AEH-0001869	Outer membrane receptor proteins, mostly Fe transport		-3.363	1	13.67161026	10.30876971	YintA_01001892
AEH-0001870	hypothetical protein		0.773	0.8629555	9.577824238	10.35052968	YintA_01001893
AEH-0001871	Uncharacterized conserved protein		2.666	1	10.71251721	13.37882574	YintA_01001894
AEH-0001872	Outer membrane protein		3.005	1	9.824409009	12.82903198	YintA_01001895
AEH-0001873	Membrane-fusion protein		2.693	1	10.02280798	12.71600707	YintA_01001896
AEH-0001874	Putative silver efflux pump		2.335	1	10.40842367	12.74366973	YintA_01001897
AEH-0001875	Alkylated DNA repair protein		-0.015	0.0327638	10.52802603	10.51257234	YintA_01001898
AEH-0001876	DNA-binding winged-HTH domains		-0.15	0.0118857	9.310438253	9.160744335	YintA_01001899
AEH-0001877	hypothetical protein		0.078	0.0094592	9.14046819	9.21872098	YintA_01001900
AEH-0001878	Flp pilus assembly protein, protease CpaA		0.161	0.0073783	8.802712169	8.963849514	YintA_01001901
AEH-0001879	Flp pilus assembly protein, secretin CpaC		-0.067	0.0135782	9.506000051	9.439028821	YintA_01001902
AEH-0001880	Flp pilus assembly protein, ATPase CpaF		-0.143	0.0222858	9.860505709	9.717649346	YintA_01001903
AEH-0001881	Flp pilus assembly protein TadD, contains TPR repeats		-0.053	0.0122975	9.430433622	9.37718274	YintA_01001904
AEH-0001882	putative fimbrial anchor (pseudogene)	tadG	-0.216	0.0157499	9.384862916	9.168641294	YintA_01001905
AEH-0001883	Biopolymer transport protein	exbD	-1.735	1	12.0507971	10.31567335	YintA_01001906
AEH-0001884	Biopolymer transport proteins	exbB	-1.93	1	12.60196913	10.67218521	YintA_01001907
AEH-0001885	Cystathionine beta-lyases/cystathionine gamma-synthases	metC	-0.151	0.0367078	12.68359874	12.53263078	YintA_01001908
AEH-0001886	Uncharacterized membrane-associated protein	yghB	-0.017	0.0395485	10.95865627	10.94175671	YintA_01001909
AEH-0001887	AraC-type DNA-binding domain-containing proteins	yqhC	0.021	0.0425955	11.67169684	11.69312413	YintA_01001910
AEH-0001888	Uncharacterized oxidoreductases, Fe-dependent alcohol dehydrogenase family	yqhD	0.857	0.9772968	10.57877733	11.43542642	YintA_01001911
AEH-0001889	Aldo/keto reductases, related to diketogulonate reductase	dkgA	-0.294	0.0905777	11.8863059	11.59218033	YintA_01001912
AEH-0001890	Fe-S oxidoreductase		0.812	0.9578295	11.06730654	11.87900575	YintA_01001913
AEH-0001891	hypothetical protein		-0.15	0.0386062	12.59673708	12.44699638	YintA_01001914
AEH-0001892	Putative multicopper oxidases	sufI	0.252	0.0725445	11.73921995	11.99114597	YintA_01001915
AEH-0001893	1-acyl-sn-glycerol-3-phosphate acyltransferase	plsC	0.26	0.0567023	12.42960985	12.6896573	YintA_01001916
AEH-0001894	Type IIA topoisomerase (DNA gyrase/topo II, topoisomerase IV), A subunit	parC	0.336	0.1139157	11.51580005	11.85154071	YintA_01001918
AEH-0001895	Phosphotransferase system, mannose/fructose/N-acetylgalactosamine-specific component IIB		-0.182	0.0541341	11.10437006	10.92250636	YintA_01001919
AEH-0001896	Phosphotransferase system, mannose/fructose/N-acetylgalactosamine-specific component IIC		-0.281	0.0436989	10.07666256	9.796060317	YintA_01001920
AEH-0001897	Phosphotransferase system, mannose/fructose/N-acetylgalactosamine-specific component IID		-0.293	0.0700831	10.64829564	10.35505156	YintA_01001921
AEH-0001898	Phosphotransferase system, mannose/fructose-specific component IIA		-0.227	0.0252187	9.745998571	9.519023946	YintA_01001922
AEH-0001899	Transcriptional regulator		-0.127	0.0462554	11.05503765	10.92758962	YintA_01001923
AEH-0001900	Predicted oxidoreductases (related to aryl-alcohol dehydrogenases)		-0.289	0.0771837	10.89716057	10.60864549	YintA_01001924
AEH-0001901	ABC-type sugar transport system, periplasmic component		-0.104	0.0282841	10.2095125	10.1059733	YintA_01001925
AEH-0001902	Signal transduction histidine kinase		-0.143	0.0375752	10.51218946	10.3695098	YintA_01001926
AEH-0001903	Response regulators consisting of a CheY-like receiver domain and a winged-helix DNA-binding domain		0.029	0.031409	10.42417619	10.45343911	YintA_01001927
AEH-0001904	Putative NADPH-quinone reductase (modulator of drug activity B)	mdaB	0.095	0.045994	11.24347093	11.33831267	YintA_01001928
AEH-0001905	Uncharacterized conserved protein		0.011	0.0393121	10.93070366	10.94145132	YintA_01001929
AEH-0001906	Transcriptional regulator		0.204	0.0621232	11.49175118	11.69598755	YintA_01001931
AEH-0001907	Type IIA topoisomerase (DNA gyrase/topo II, topoisomerase IV), B subunit	parE	0.297	0.0868103	11.86653911	12.1638827	YintA_01001932
AEH-0001908	Predicted esterase	yqiA	0.144	0.0516167	11.34154163	11.48561875	YintA_01001933
AEH-0001909	Predicted phosphohydrolases	cpdA	0.226	0.0400159	12.73481754	12.96111952	YintA_01001934
AEH-0001910	Uncharacterized protein conserved in bacteria	yqiB	0.262	0.0477751	12.69183589	12.95387548	YintA_01001935
AEH-0001911	NTP pyrophosphohydrolases including oxidative damage repair enzymes	nudF	0.131	0.0419728	12.20569972	12.33663002	YintA_01001936
AEH-0001913	Uncharacterized protein conserved in bacteria	damX	0.19	0.0512443	12.10918719	12.29915343	YintA_01001937
AEH-0001914	DNA adenine methylase	dam	0.276	0.0728944	12.07071625	12.34641187	YintA_01001938
AEH-0001915	Pentose-5-phosphate-3-epimerase	rpe	0.272	0.0231059	13.4628376	13.73530811	YintA_01001939
AEH-0001916	Predicted phosphatases	gph	0.504	0.3028416	11.88428442	12.3879307	YintA_01001940
AEH-0001917	Tryptophanyl-tRNA synthetase	trpS	0.396	0.1382346	12.11642753	12.51220224	YintA_01001941
AEH-0001918	Uroporphyrinogen-III methylase	cysG	1.057	0.9993309	10.26507584	11.32195853	YintA_01001942
AEH-0001919	Formate/nitrite family of transporters	nirC	0.773	0.9210504	10.58176405	11.35441155	YintA_01001943
AEH-0001920	Ferredoxin subunits of nitrite reductase and ring-hydroxylating dioxygenases	nirD	0.572	0.3603172	9.834500988	10.40661767	YintA_01001944
AEH-0001921	NAD(P)H-nitrite reductase	nirB	0.589	0.4650398	10.16915214	10.75829787	YintA_01001945
AEH-0001922	Cytosine deaminase and related metal-dependent hydrolases	codA	-0.001	0.0428219	11.55853394	11.55781617	YintA_01001946
AEH-0001923	Permeases of the major facilitator superfamily	tsgA	-0.328	0.1012384	11.09663111	10.76900153	YintA_01001947
AEH-0001924	hypothetical protein		-0.46	0.1881883	10.6253551	10.1650378	YintA_01001948
AEH-0001925	Outer membrane receptor proteins, mostly Fe transport		-0.791	0.9424993	11.63422868	10.84281985	YintA_01001949
AEH-0001926	Transcriptional regulators		0.253	0.0745255	11.12640742	11.37896705	YintA_01001950
AEH-0001927	Alpha-galactosidases/6-phospho-beta-glucosidases, family 4 of glycosyl hydrolases		0.241	0.0447144	10.07251222	10.31340344	YintA_01001951
AEH-0001928	Peptidyl-prolyl cis-trans isomerase (rotamase) - cyclophilin family	ppiA	0.508	0.3389343	11.12191891	11.63008779	YintA_01001952
AEH-0001929	Predicted ATPase		0.055	0.0437756	11.30334198	11.35872285	YintA_01001953
AEH-0001930	Anthranilate/para-aminobenzoate synthases component II	pabA	0.013	0.0429434	11.4831738	11.4957504	YintA_01001954
AEH-0001931	Ornithine/acetylornithine aminotransferase		0.244	0.0173235	13.59467353	13.83832343	YintA_01001955
AEH-0001932	Predicted membrane protein	yhfK	-0.074	0.0420145	11.0317909	10.95766911	YintA_01001956
AEH-0001933	cAMP-binding proteins - catabolite gene activator and regulatory subunit of cAMP-dependent protein kinases	crp	0.315	0.0190408	13.75816133	14.07286533	YintA_01001957
AEH-0001934	Predicted redox protein, regulator of disulfide bond formation	yhfA	0.508	0.3330186	11.54651346	12.05458116	YintA_01001958
AEH-0001935	Phosphoribulokinase	prkB	0.246	0.0605656	12.1983662	12.44452151	YintA_01001959
AEH-0001936	Uncharacterized protein conserved in bacteria	yheU	0.046	0.0331747	12.44149742	12.48751382	YintA_01001960
AEH-0001937	Predicted hydrolase of the alpha/beta-hydrolase fold	yheT	0.308	0.098301	11.51018455	11.8184873	YintA_01001961
AEH-0001938	Putative threonine efflux protein		-0.985	0.9965093	13.15672948	12.17153239	YintA_01001962
AEH-0001939	Predicted epimerase, PhzC/PhzF homolog		-0.739	0.8661526	12.6382244	11.89969022	YintA_01001963
AEH-0001940	ABC-type taurine transport system, periplasmic component	tauA	-0.206	0.0298776	9.985258462	9.779252038	YintA_01001964
AEH-0001941	ABC-type taurine transport system, ATPase component	tauB	-0.249	0.0514728	10.46559116	10.21626285	YintA_01001965
AEH-0001942	ABC-type nitrate/sulfonate/bicarbonate transport system, permease component	tauC	-0.093	0.0218444	9.926326677	9.833032367	YintA_01001966
AEH-0001943	Probable taurine catabolism dioxygenase	tauD	-0.074	0.0183454	9.770564738	9.696289385	YintA_01001967
AEH-0001944	ADP-heptose:LPS heptosyltransferase		0.251	0.0680176	10.76167653	11.0128897	YintA_01001968
AEH-0001945	Glycosyltransferases involved in cell wall biogenesis		-0.116	0.0359351	10.52956329	10.41365349	YintA_01001969
AEH-0001946	ATPase components of ABC transporters with duplicated ATPase domains		0.235	0.0703076	11.3872564	11.62259744	YintA_01001970
AEH-0001947	Putative NADPH-quinone reductase (modulator of drug activity B)	kefG	0.074	0.0445535	11.65052818	11.72465338	YintA_01001971
AEH-0001948	Kef-type K+ transport systems, membrane components	kefB	-0.005	0.0419899	11.7626005	11.75734521	YintA_01001972
AEH-0001949	Predicted nucleic-acid-binding protein containing a Zn-ribbon domain	yheV	0.024	0.0267135	12.75947478	12.78331261	YintA_01001973
AEH-0001950	FKBP-type peptidyl-prolyl cis-trans isomerases 2	slyD	0.4	0.090751	12.82480397	13.2246384	YintA_01001974
AEH-0001951	Uncharacterized protein conserved in bacteria	slyX	0.353	0.1017328	10.39531411	10.74860702	YintA_01001975
AEH-0001952	FKBP-type peptidyl-prolyl cis-trans isomerases 1	fkpA	0.129	0.0293165	12.77732705	12.90612868	YintA_01001976
AEH-0001953	Uncharacterized protein conserved in bacteria	yheO	0.769	0.9114017	11.82713244	12.59636982	YintA_01001977
AEH-0001954	Uncharacterized conserved protein involved in intracellular sulfur reduction	yheN	0.648	0.6850915	11.7020696	12.35008848	YintA_01001978
AEH-0001955	Uncharacterized protein involved in the oxidation of intracellular sulfur	yheM	0.274	0.036957	13.04423349	13.31776533	YintA_01001979
AEH-0001956	Uncharacterized conserved protein involved in oxidation of intracellular sulfur	yheL	0.442	0.1870459	12.10099769	12.54280626	YintA_01001980
AEH-0001957	Ribosomal protein S12	rpsL	0.037	0.0022908	14.61896878	14.655719	YintA_01001981
AEH-0001958	Ribosomal protein S7	rpsG	-0.018	0.0004057	15.45221284	15.43464282	YintA_01001982
AEH-0001959	Translation elongation factors (GTPases)	fusA	0.2	0.0019044	14.81492633	15.0144609	YintA_01001983
AEH-0001960	GTPases - translation elongation factors	tufA	0.161	0.0016187	14.84944494	15.01044927	YintA_01001984
AEH-0001961	Bacterioferritin-associated ferredoxin	bfd	-2.363	1	13.3126152	10.94940852	YintA_01001985
AEH-0001962	Bacterioferritin (cytochrome b1)	bfr	-0.617	0.515126	10.6021863	9.985494635	YintA_01001986
AEH-0001963	Ribosomal protein S10	rpsJ	0.384	0.0123408	14.2745527	14.65824655	YintA_01001987
AEH-0001964	Ribosomal protein L3	rplC	0.174	0.0005793	15.3253748	15.49912191	YintA_01001988
AEH-0001965	Ribosomal protein L4	rplD	0.193	0.0003579	15.54113127	15.73365283	YintA_01001989
AEH-0001966	Ribosomal protein L23	rplW	0.204	0.0003895	15.51890297	15.7231755	YintA_01001990
AEH-0001967	Ribosomal protein L2	rplB	0.142	0.0015285	14.86071641	15.00313671	YintA_01001991
AEH-0001968	Ribosomal protein S19	rpsS	-0.034	0.0003053	15.58146441	15.54747224	YintA_01001992
AEH-0001969	Ribosomal protein L22	rplV	0.239	0.0068943	14.19554501	14.43445732	YintA_01001993
AEH-0001970	Ribosomal protein S3	rpsC	0.081	0.0016614	14.78705616	14.86851103	YintA_01001994
AEH-0001971	Ribosomal protein L16/L10E	rplP	-0.011	0.0003941	15.46015679	15.44944554	YintA_01001995
AEH-0001972	Ribosomal protein L29	rpmC	0.257	0.0070866	14.22082181	14.47823301	YintA_01001996
AEH-0001973	Ribosomal protein S17	rpsQ	0.327	0.0267039	13.55807253	13.884983	YintA_01001997
AEH-0001974	Ribosomal protein L14	rplN	-0.028	0.0002174	15.71336965	15.68529993	YintA_01001998
AEH-0001975	Ribosomal protein L24	rplX	-0.063	0.0003121	15.59766223	15.53473931	YintA_01001999
AEH-0001976	Ribosomal protein L5	rplE	0.062	0.0001731	15.76842036	15.83021948	YintA_01002000
AEH-0001977	Ribosomal protein S14	rpsN	0.041	0.0002163	15.6842227	15.72495748	YintA_01002001
AEH-0001978	Ribosomal protein S8	rpsH	-0.093	0.0003285	15.60984396	15.51697023	YintA_01002002
AEH-0001979	Ribosomal protein L6P/L9E	rplF	-0.047	0.0001551	15.8588295	15.8121112	YintA_01002003
AEH-0001980	Ribosomal protein L18	rplR	-0.133	0.0009124	15.22749638	15.09493015	YintA_01002004
AEH-0001981	Ribosomal protein S5	rpsE	-0.02	0.0009085	15.09925693	15.0788136	YintA_01002005
AEH-0001982	Ribosomal protein L30/L7E	rpmD	0.091	0.0002351	15.65075077	15.74148826	YintA_01002006
AEH-0001983	Ribosomal protein L15	rplO	0.004	0.0001631	15.80639323	15.81057562	YintA_01002007
AEH-0001984	Preprotein translocase subunit SecY	secY	-0.057	0.000285	15.62924963	15.57186938	YintA_01002008
AEH-0001985	Ribosomal protein S13	rpsM	-0.015	0.0001421	15.86898074	15.85442647	YintA_01002009
AEH-0001986	Ribosomal protein S11	rpsK	0.02	0.0001371	15.86604813	15.88587563	YintA_01002010
AEH-0001987	Ribosomal protein S4 and related proteins	rpsD	-0.044	0.000169	15.82375267	15.77957083	YintA_01002011
AEH-0001988	DNA-directed RNA polymerase, alpha subunit/40 kD subunit	rpoA	0.021	0.0005074	15.33831475	15.35936152	YintA_01002012
AEH-0001989	Ribosomal protein L17	rplQ	0.384	0.03469	13.61113831	13.99481631	YintA_01002013
AEH-0001990	hypothetical protein		-0.299	0.0946186	11.68398236	11.38454797	YintA_01002014
AEH-0001991	Predicted transcriptional regulators		-0.12	0.0486955	11.45965269	11.33989541	YintA_01002015
AEH-0001992	Uncharacterized protein conserved in bacteria		-0.159	0.0435937	10.70851937	10.54939499	YintA_01002016
AEH-0001993	Large-conductance mechanosensitive channel	mscL	-0.544	0.1843855	13.74237558	13.19809197	YintA_01002017
AEH-0001994	K+ transport systems, NAD-binding component	trkA	0.044	0.0428714	11.71711446	11.76161047	YintA_01002018
AEH-0001995	tRNA and rRNA cytosine-C5-methylases	rsmB	0.165	0.0547479	11.49013537	11.65562879	YintA_01002019
AEH-0001996	Methionyl-tRNA formyltransferase	fmt	0.156	0.0507727	11.82851782	11.98443523	YintA_01002020
AEH-0001997	N-formylmethionyl-tRNA deformylase	def	0.106	0.0232981	12.9992256	13.10485499	YintA_01002021
AEH-0001998	Predicted Rossmann fold nucleotide-binding protein involved in DNA uptake	smf	-0.311	0.0978024	11.96051265	11.64960765	YintA_01002022
AEH-0001999	Uncharacterized protein conserved in bacteria	smg	0.066	0.0346431	12.39081924	12.45709325	YintA_01002023
AEH-0002000	Zn-finger domain associated with topoisomerase type I		0.224	0.056689	12.15301559	12.37723281	YintA_01002024
AEH-0002001	Putative translation factor (SUA5)		0.113	0.0399411	12.23792778	12.3513138	YintA_01002025
AEH-0002002	Shikimate 5-dehydrogenase	aroE	0.035	0.0396967	12.02448836	12.05984167	YintA_01002026
AEH-0002003	Carbonic anhydrases/acetyltransferases, isoleucine patch superfamily		0.062	0.0324921	12.49522554	12.55674545	YintA_01002027
AEH-0002005	Hydrolases of the alpha/beta superfamily		-0.1	0.0246939	10.05183228	9.95216291	YintA_01002028
AEH-0002006	Predicted symporter	actP	-0.443	0.1769411	10.73222117	10.28915712	YintA_01002029
AEH-0002007	Predicted membrane protein	yjcH	-0.415	0.1113072	10.27987697	9.864463656	YintA_01002030
AEH-0002008	Acyl-coenzyme A synthetases/AMP-(fatty) acid ligases	acs	-0.59	0.4747719	10.79887007	10.20838539	YintA_01002031
AEH-0002009	Na+/H+-dicarboxylate symporters	gltP	0.402	0.0788566	12.99539503	13.39707052	YintA_01002032
AEH-0002010	Response regulator containing a CheY-like receiver domain and an HTH DNA-binding domain		-0.191	0.0476468	10.70112616	10.51016417	YintA_01002033
AEH-0002011	C-terminal fragment of a two-component sensor/regulator (pseudogene)		-0.302	0.063911	10.43035385	10.12858271	YintA_01002034
AEH-0002012	N-terminal fragment of a two-component sensor/regulator (pseudogene)		-0.323	0.0670815	10.34539135	10.02261937	YintA_01002035
AEH-0002013	hypothetical protein		-0.25	0.024727	9.648754486	9.398515029	YintA_01002036
AEH-0002014	Type II secretory pathway, component PulD		-0.292	0.0549079	10.28506295	9.992768877	YintA_01002037
AEH-0002015	N-terminal fragment of a putative type-III secretion protein (pseudogene)		-0.224	0.0456263	10.43364036	10.20962543	YintA_01002038
AEH-0002016	C-terminal fragment of a putative type-III secretion protein (pseudogene)		-0.239	0.0463781	10.37131004	10.13182234	YintA_01002039
AEH-0002017	Chromosome segregation ATPases		-0.096	0.0162857	9.639364039	9.543416256	YintA_01002040
AEH-0002018	Methyl-accepting chemotaxis protein		-0.205	0.0461798	10.55853534	10.35330083	YintA_01002041
AEH-0002019	FOG: TPR repeat		-0.287	0.0803795	11.03251861	10.74597095	YintA_01002042
[truncated: 1,968 more rows]
